# Supplementary material for: Characterization and comparative genomic analysis of a marine Bacillus phage reveal a novel viral genus
Source: Microbiol Spectr. 2024 Aug 20;12(10):e00037-24. doi: 10.1128/spectrum.00037-24 (PMC11448403; doi:10.1128/spectrum.00037-24)
Supplement: Table S1 — Functional annotation of vB_BpuM-ZY1 ORFs. [file spectrum.00037-24-s0002.xlsx]

## Sheet: Sheet1
	Table S1：[Functional annotation of vB_BpuM-ZY1 ORFs]
ORF	start	end	strand	length	function	evalue	database
001	609	1	+	203	Hypothetical protein	1.15e-140	Non-Redundant Protein Database
002	1445	684	+	254	D12 class N6 adenine-specific DNA methyltransferase	4.2e-174	evolutionary genealogy of genes: Non-supervised Orthologous Groups
003	2615	1572	+	348	Phage portal protein	1.81e-255	Non-Redundant Protein Database
004	4390	2612	+	593	Phage large terminase subunit	0	evolutionary genealogy of genes: Non-supervised Orthologous Groups
005	4537	5349	-	271	Capsid assembly scaffolding protein	7.09e-187	Non-Redundant Protein Database
006	5359	6417	-	353	Major capsid protein	8.45e-243	Non-Redundant Protein Database
007	6427	7107	-	227	Phage small terminase subunit	1.47e-117	evolutionary genealogy of genes: Non-supervised Orthologous Groups
008	7218	7703	-	162	Head completion/stabilization protein	6.51e-111	Non-Redundant Protein Database
009	7700	7924	-	75	Baseplate protein X	5.98e-37	evolutionary genealogy of genes: Non-supervised Orthologous Groups
010	7948	8151	-	68	Hypothetical protein	3.7e-39	Non-Redundant Protein Database
011	8141	8626	-	162	Lysozyme	4.23e-107	Non-Redundant Protein Database
012	8623	9045	-	141	LysB family phage lysis regulatory protein	2.46e-80	Non-Redundant Protein Database
013	9153	9647	-	165	Tail completion R family protein	3.57e-97	evolutionary genealogy of genes: Non-supervised Orthologous Groups
014	9637	10095	-	153	Virion morphogenesis protein	2.49e-97	Non-Redundant Protein Database
015	10172	10723	-	184	Central spike	7.07e-128	Non-Redundant Protein Database
016	10723	11064	-	114	Baseplate assembly protein	3.39e-68	Non-Redundant Protein Database
017	11061	11951	-	297	Baseplate J-like protein	4.32e-131	evolutionary genealogy of genes: Non-supervised Orthologous Groups
018	11944	12480	-	179	Tail protein	1.9e-100	Non-Redundant Protein Database
019	12482	14518	-	679	Tail collar domain protein	4.81e-36	evolutionary genealogy of genes: Non-supervised Orthologous Groups
020	14533	15258	-	242	Site-specific DNA-methyltransferase	2.74e-10	evolutionary genealogy of genes: Non-supervised Orthologous Groups
021	16047	15463	+	195	Hypothetical protein	4.01e-99	Non-Redundant Protein Database
022	16733	16278	+	152	Hypothetical protein	2.11e-61	Non-Redundant Protein Database
023	16963	18147	-	395	Tail sheath protein	1.75e-279	Non-Redundant Protein Database
024	18169	18681	-	171	Tail tube protein	1.7e-115	Non-Redundant Protein Database
025	18736	19056	-	107	Tail assembly chaperone protein	4.77e-44	evolutionary genealogy of genes: Non-supervised Orthologous Groups
026	19083	19220	-	46	GpE family phage tail protein	7.42e-23	Non-Redundant Protein Database
027	19210	21942	-	911	Phage tail tape measure protein	0	Non-Redundant Protein Database
028	22421	21939	+	161	Hypothetical protein	3.68e-27	Non-Redundant Protein Database
029	22426	22863	-	146	Tail protein	3.72e-96	Non-Redundant Protein Database
030	22860	23855	-	332	Phage late control D family protein	3.14e-232	Non-Redundant Protein Database
031	24975	24625	+	117	SOS response	1.23e-63	Non-Redundant Protein Database
032	25092	26393	-	434	DNA polymerase	1.21e-271	Non-Redundant Protein Database
033	26994	26476	+	173	Hypothetical protein	9.97e-46	Non-Redundant Protein Database
034	28056	27007	+	350	Hypothetical protein	3.51e-95	Non-Redundant Protein Database
035	28948	28190	+	253	Hypothetical protein	2.05e-08	evolutionary genealogy of genes: Non-supervised Orthologous Groups
036	29669	29004	+	222	Peptidase S24-like	1.31e-113	evolutionary genealogy of genes: Non-supervised Orthologous Groups
037	29760	30086	-	109	Hypothetical protein	1.68e-65	Non-Redundant Protein Database
038	30132	30338	-	69	Hypothetical protein	4.65e-38	Non-Redundant Protein Database
039	30364	30567	-	68	Hypothetical protein	2.07e-36	Non-Redundant Protein Database
040	30606	30809	-	68	Hypothetical protein	5.26e-39	Non-Redundant Protein Database
041	30809	31093	-	95	Transcriptional activator	3.44e-49	evolutionary genealogy of genes: Non-supervised Orthologous Groups
042	31255	33921	-	889	Toprim-like	0	evolutionary genealogy of genes: Non-supervised Orthologous Groups
043	33933	34283	-	117	Hypothetical protein	6.16e-67	Non-Redundant Protein Database
044	34286	34501	-	72	TraR/DksA family transcriptional regulator	5.45e-45	Non-Redundant Protein Database
045	34491	34784	-	98	Hypothetical protein	4.39e-56	Non-Redundant Protein Database
046	34781	35038	-	86	Pyocin activator protein PrtN	1.71e-52	Non-Redundant Protein Database
047	35145	35837	-	231	Antirepressor	3.91e-30	evolutionary genealogy of genes: Non-supervised Orthologous Groups
048	35839	36054	-	72	Hypothetical protein	9.19e-35	Non-Redundant Protein Database
049	37161	36106	+	352	Integrase family	4.4e-249	Non-Redundant Protein Database
