# Supplementary material for: Characterization and comparative genomic analysis of a marine Bacillus phage reveal a novel viral genus
Source: Microbiol Spectr. 2024 Aug 20;12(10):e00037-24. doi: 10.1128/spectrum.00037-24 (PMC11448403; doi:10.1128/spectrum.00037-24)
Supplement: Table S2 — Viral clusters of protein-sharing network. [file spectrum.00037-24-s0003.xlsx]

## Sheet: genome_by_genome_overview
Table S2：[Viral clusters of protein-sharing network]
Genome	Order	Family	Genus	preVC	VC Status	VC	VC Size	Quality	Adjusted P-value	VC Avg Distance	Topology Confidence Score	Genus Confidence Score	VC Orders	VC Families	VC Genera
Achromobacter~phage~83-24	Caudovirales	Siphoviridae	Jwxvirus	preVC_0	Clustered	VC_0_0	2	0.2121	0.90455	2.23607	0.1919	1	1	1	1
Achromobacter~phage~JWX	Caudovirales	Siphoviridae	Jwxvirus	preVC_0	Clustered	VC_0_0	2	0.2121	0.90455	2.23607	0.1919	1	1	1	1
Achromobacter~phage~phiAxp-1	Caudovirales	Siphoviridae	Unassigned	preVC_1	Clustered	VC_1_0	12	0.7129	1	6.09433	0.7129	1	1	1	4
Acinetobacter~phage~IMEAB3	Caudovirales	Siphoviridae	Lokivirus	preVC_1	Clustered	VC_1_0	12	0.7129	1	6.09433	0.7129	1	1	1	4
Acinetobacter~phage~Loki	Caudovirales	Siphoviridae	Lokivirus	preVC_1	Clustered	VC_1_0	12	0.7129	1	6.09433	0.7129	1	1	1	4
Burkholderia~phage~vB_BceS_KL1	Caudovirales	Siphoviridae	Septima3virus	preVC_1	Clustered	VC_1_0	12	0.7129	1	6.09433	0.7129	1	1	1	4
Paracoccus~phage~vB_PmaS-R3	Caudovirales	Siphoviridae	Unassigned	preVC_1	Clustered	VC_1_0	12	0.7129	1	6.09433	0.7129	1	1	1	4
Pseudomonas~phage~73	Caudovirales	Siphoviridae	Septima3virus	preVC_1	Clustered	VC_1_0	12	0.7129	1	6.09433	0.7129	1	1	1	4
Pseudomonas~phage~PaMx42	Caudovirales	Siphoviridae	Septimatrevirus	preVC_1	Clustered	VC_1_0	12	0.7129	1	6.09433	0.7129	1	1	1	4
Pseudomonas~phage~vB_Pae-Kakheti25	Caudovirales	Siphoviridae	Septima3virus	preVC_1	Clustered	VC_1_0	12	0.7129	1	6.09433	0.7129	1	1	1	4
Pseudomonas~phage~vB_PaeS_SCH_Ab26	Caudovirales	Siphoviridae	Septima3virus	preVC_1	Clustered	VC_1_0	12	0.7129	1	6.09433	0.7129	1	1	1	4
Rhodobacter~phage~RcSpartan	Caudovirales	Siphoviridae	Titanvirus	preVC_1	Clustered	VC_1_0	12	0.7129	1	6.09433	0.7129	1	1	1	4
Rhodobacter~phage~RcTitan	Caudovirales	Siphoviridae	Titanvirus	preVC_1	Clustered	VC_1_0	12	0.7129	1	6.09433	0.7129	1	1	1	4
Stenotrophomonas~phage~vB_SmaS-DLP_2	Caudovirales	Siphoviridae	Septimatrevirus	preVC_1	Clustered	VC_1_0	12	0.7129	1	6.09433	0.7129	1	1	1	4
Dinoroseobacter~phage~DFL12phi1	Caudovirales	Podoviridae	Dfl12virus	preVC_10	Clustered	VC_10_0	9	0.4633	1	5.81809	0.4633	1	1	1	2
Dinoroseobacter~phage~DS-1410Ws-06	Caudovirales	Podoviridae	Baltimorevirus	preVC_10	Clustered	VC_10_0	9	0.4633	1	5.81809	0.4633	1	1	1	2
Roseobacter~phage~RD-1410W1-01	Caudovirales	Podoviridae	Baltimorevirus	preVC_10	Clustered	VC_10_0	9	0.4633	1	5.81809	0.4633	1	1	1	2
Roseovarius~Plymouth~podovirus~1	Caudovirales	Podoviridae	Baltimorevirus	preVC_10	Clustered	VC_10_0	9	0.4633	1	5.81809	0.4633	1	1	1	2
Ruegeria~phage~vB_RpoP-V12	Caudovirales	Podoviridae	Baltimorevirus	preVC_10	Clustered	VC_10_0	9	0.4633	1	5.81809	0.4633	1	1	1	2
Ruegeria~phage~vB_RpoP-V13	Caudovirales	Podoviridae	Baltimorevirus	preVC_10	Clustered	VC_10_0	9	0.4633	1	5.81809	0.4633	1	1	1	2
Silicibacter~phage~DSS3phi2	Caudovirales	Podoviridae	Baltimorevirus	preVC_10	Clustered	VC_10_0	9	0.4633	1	5.81809	0.4633	1	1	1	2
Sulfitobacter~phage~EE36phi1	Caudovirales	Podoviridae	Baltimorevirus	preVC_10	Clustered	VC_10_0	9	0.4633	1	5.81809	0.4633	1	1	1	2
Sulfitobacter~phage~phiCB2047-B	Caudovirales	Podoviridae	Baltimorevirus	preVC_10	Clustered	VC_10_0	9	0.4633	1	5.81809	0.4633	1	1	1	2
Enterobacter~phage~Arya	Caudovirales	Myoviridae	Jilinvirus	preVC_100	Clustered	VC_100_0	5	0.3082	1	4.51784	0.3082	1	1	1	2
Escherichia~phage~vB_EcoM-ep3	Caudovirales	Myoviridae	Cvm10virus	preVC_100	Clustered	VC_100_0	5	0.3082	1	4.51784	0.3082	1	1	1	2
Escherichia~phage~vB_EcoM_ECO1230-10	Caudovirales	Myoviridae	Cvm10virus	preVC_100	Clustered	VC_100_0	5	0.3082	1	4.51784	0.3082	1	1	1	2
Escherichia~phage~vB_EcoM_ECOO78	Caudovirales	Myoviridae	Jilinvirus	preVC_100	Clustered	VC_100_0	5	0.3082	1	4.51784	0.3082	1	1	1	2
Pseudomonas~phage~PPpW-3	Caudovirales	Myoviridae	Jilinvirus	preVC_100	Clustered	VC_100_0	5	0.3082	1	4.51784	0.3082	1	1	1	2
Mannheimia~phage~vB_MhS_1152AP2	Caudovirales	Siphoviridae	Unassigned	preVC_101	Clustered	VC_101_0	3	0.4246	0.996463	7.57753	0.4231	0.6667	1	1	0
Mannheimia~phage~vB_MhS_535AP2	Caudovirales	Siphoviridae	Unassigned	preVC_101	Clustered	VC_101_0	3	0.4246	0.996463	7.57753	0.4231	0.6667	1	1	0
Mannheimia~phage~vB_MhS_587AP2	Caudovirales	Siphoviridae	Unassigned	preVC_101	Clustered	VC_101_0	3	0.4246	0.996463	7.57753	0.4231	0.6667	1	1	0
Edwardsiella~phage~MSW-3	Caudovirales	Myoviridae	Msw3virus	preVC_103	Clustered	VC_103_0	8	0.8579	1	7.79632	0.8579	0.8571	1	1	3
Edwardsiella~phage~PEi21	Caudovirales	Myoviridae	Msw3virus	preVC_103	Clustered	VC_103_0	8	0.8579	1	7.79632	0.8579	0.8571	1	1	3
Iodobacter~phage~PhiPLPE	Caudovirales	Myoviridae	Iodovirus	preVC_103	Clustered	VC_103_0	8	0.8579	1	7.79632	0.8579	0.8571	1	1	3
Klebsiella~phage~JD001	Caudovirales	Myoviridae	Jedunavirus	preVC_103	Clustered	VC_103_0	8	0.8579	1	7.79632	0.8579	0.8571	1	1	3
Klebsiella~phage~vB_KpnM_KpV52	Caudovirales	Myoviridae	Jedunavirus	preVC_103	Clustered	VC_103_0	8	0.8579	1	7.79632	0.8579	0.8571	1	1	3
Klebsiella~phage~vB_KpnM_KpV79	Caudovirales	Myoviridae	Jedunavirus	preVC_103	Clustered	VC_103_0	8	0.8579	1	7.79632	0.8579	0.8571	1	1	3
Vibrio~phage~CP-T1	Caudovirales	Myoviridae	Unassigned	preVC_103	Clustered	VC_103_0	8	0.8579	1	7.79632	0.8579	0.8571	1	1	3
Vibrio~phage~vB_VchM-138	Caudovirales	Myoviridae	Unassigned	preVC_103	Clustered	VC_103_0	8	0.8579	1	7.79632	0.8579	0.8571	1	1	3
Aeromonas~virus~phiO18P	Caudovirales	Myoviridae	Hp1virus	preVC_105	Clustered	VC_105_0	14	0.881	1	5.57306	0.881	1	1	1	8
Cronobacter~phage~ESSI-2	Caudovirales	Myoviridae	Seongnamvirus	preVC_105	Clustered	VC_105_0	14	0.881	1	5.57306	0.881	1	1	1	8
Haemophilus~virus~HP1	Caudovirales	Myoviridae	Hp1virus	preVC_105	Clustered	VC_105_0	14	0.881	1	5.57306	0.881	1	1	1	8
Haemophilus~virus~HP2	Caudovirales	Myoviridae	Hp1virus	preVC_105	Clustered	VC_105_0	14	0.881	1	5.57306	0.881	1	1	1	8
Pasteurella~virus~F108	Caudovirales	Myoviridae	Hp1virus	preVC_105	Clustered	VC_105_0	14	0.881	1	5.57306	0.881	1	1	1	8
Pseudoalteromonas~phage~C5a	Caudovirales	Myoviridae	Catalunyavirus	preVC_105	Clustered	VC_105_0	14	0.881	1	5.57306	0.881	1	1	1	8
Pseudomonas~phage~phi3	Caudovirales	Myoviridae	Phitrevirus	preVC_105	Clustered	VC_105_0	14	0.881	1	5.57306	0.881	1	1	1	8
Salinivibrio~phage~SMHB1	Caudovirales	Myoviridae	Playavirus	preVC_105	Clustered	VC_105_0	14	0.881	1	5.57306	0.881	1	1	1	8
Salmonella~phage~SI7	Caudovirales	Myoviridae	Seongnamvirus	preVC_105	Clustered	VC_105_0	14	0.881	1	5.57306	0.881	1	1	1	8
Vibrio~phage~1.202.O._10N.222.45.E8	Caudovirales	Myoviridae	Canoevirus	preVC_105	Clustered	VC_105_0	14	0.881	1	5.57306	0.881	1	1	1	8
Vibrio~phage~VPUSM~8	Caudovirales	Myoviridae	Longwoodvirus	preVC_105	Clustered	VC_105_0	14	0.881	1	5.57306	0.881	1	1	1	8
Vibrio~phage~vB_ValM-yong1	Caudovirales	Myoviridae	Vulnificusvirus	preVC_105	Clustered	VC_105_0	14	0.881	1	5.57306	0.881	1	1	1	8
Vibrio~virus~K139	Caudovirales	Myoviridae	Hp1virus	preVC_105	Clustered	VC_105_0	14	0.881	1	5.57306	0.881	1	1	1	8
Vibrio~virus~Kappa	Caudovirales	Myoviridae	Hp1virus	preVC_105	Clustered	VC_105_0	14	0.881	1	5.57306	0.881	1	1	1	8
Burkholderia~phage~KL3	Caudovirales	Myoviridae	Tigrvirus	preVC_106	Clustered	VC_106_0	45	0.8407	1	6.3252	0.8407	1	1	1	14
Burkholderia~phage~KS14	Caudovirales	Myoviridae	Kisquattuordecimvirus	preVC_106	Clustered	VC_106_0	45	0.8407	1	6.3252	0.8407	1	1	1	14
Burkholderia~phage~KS5	Caudovirales	Myoviridae	Kisquinquevirus	preVC_106	Clustered	VC_106_0	45	0.8407	1	6.3252	0.8407	1	1	1	14
Burkholderia~phage~ST79	Caudovirales	Myoviridae	Nampongvirus	preVC_106	Clustered	VC_106_0	45	0.8407	1	6.3252	0.8407	1	1	1	14
Burkholderia~phage~vB_BceM_AP3	Caudovirales	Myoviridae	Peduovirus	preVC_106	Clustered	VC_106_0	45	0.8407	1	6.3252	0.8407	1	1	1	14
Burkholderia~virus~phi52237	Caudovirales	Myoviridae	P2virus	preVC_106	Clustered	VC_106_0	45	0.8407	1	6.3252	0.8407	1	1	1	14
Burkholderia~virus~phiE122	Caudovirales	Myoviridae	P2virus	preVC_106	Clustered	VC_106_0	45	0.8407	1	6.3252	0.8407	1	1	1	14
Burkholderia~virus~phiE202	Caudovirales	Myoviridae	P2virus	preVC_106	Clustered	VC_106_0	45	0.8407	1	6.3252	0.8407	1	1	1	14
Enterobacteria~phage~P88	Caudovirales	Myoviridae	Peduovirus	preVC_106	Clustered	VC_106_0	45	0.8407	1	6.3252	0.8407	1	1	1	14
Enterobacteria~phage~fiAA91-ss	Caudovirales	Myoviridae	Peduovirus	preVC_106	Clustered	VC_106_0	45	0.8407	1	6.3252	0.8407	1	1	1	14
Enterobacter~phage~phiT5282H	Caudovirales	Myoviridae	Peduovirus	preVC_106	Clustered	VC_106_0	45	0.8407	1	6.3252	0.8407	1	1	1	14
Erwinia~phage~ENT90	Caudovirales	Myoviridae	Entnonagintavirus	preVC_106	Clustered	VC_106_0	45	0.8407	1	6.3252	0.8407	1	1	1	14
Erwinia~phage~EtG	Caudovirales	Myoviridae	Eganvirus	preVC_106	Clustered	VC_106_0	45	0.8407	1	6.3252	0.8407	1	1	1	14
Escherichia~phage~186	Caudovirales	Myoviridae	P2virus	preVC_106	Clustered	VC_106_0	45	0.8407	1	6.3252	0.8407	1	1	1	14
Escherichia~phage~Wphi	Caudovirales	Myoviridae	P2virus	preVC_106	Clustered	VC_106_0	45	0.8407	1	6.3252	0.8407	1	1	1	14
Escherichia~phage~pro147	Caudovirales	Myoviridae	Peduovirus	preVC_106	Clustered	VC_106_0	45	0.8407	1	6.3252	0.8407	1	1	1	14
Escherichia~phage~pro483	Caudovirales	Myoviridae	Peduovirus	preVC_106	Clustered	VC_106_0	45	0.8407	1	6.3252	0.8407	1	1	1	14
Escherichia~phage~vB_EcoM-12474III	Caudovirales	Myoviridae	Peduovirus	preVC_106	Clustered	VC_106_0	45	0.8407	1	6.3252	0.8407	1	1	1	14
Escherichia~virus~P2	Caudovirales	Myoviridae	P2virus	preVC_106	Clustered	VC_106_0	45	0.8407	1	6.3252	0.8407	1	1	1	14
Klebsiella~phage~3~LV-2017	Caudovirales	Myoviridae	Peduovirus	preVC_106	Clustered	VC_106_0	45	0.8407	1	6.3252	0.8407	1	1	1	14
Klebsiella~phage~4~LV-2017	Caudovirales	Myoviridae	Peduovirus	preVC_106	Clustered	VC_106_0	45	0.8407	1	6.3252	0.8407	1	1	1	14
Klebsiella~phage~ST13-OXA48phi12.1	Caudovirales	Myoviridae	Peduovirus	preVC_106	Clustered	VC_106_0	45	0.8407	1	6.3252	0.8407	1	1	1	14
Klebsiella~phage~ST147-VIM1phi7.1	Caudovirales	Myoviridae	Peduovirus	preVC_106	Clustered	VC_106_0	45	0.8407	1	6.3252	0.8407	1	1	1	14
Klebsiella~phage~ST15-OXA48phi14.1	Caudovirales	Myoviridae	Peduovirus	preVC_106	Clustered	VC_106_0	45	0.8407	1	6.3252	0.8407	1	1	1	14
Klebsiella~phage~ST16-OXA48phi5.4	Caudovirales	Myoviridae	Peduovirus	preVC_106	Clustered	VC_106_0	45	0.8407	1	6.3252	0.8407	1	1	1	14
Klebsiella~phage~ST437-OXA245phi4.1	Caudovirales	Myoviridae	Peduovirus	preVC_106	Clustered	VC_106_0	45	0.8407	1	6.3252	0.8407	1	1	1	14
Klebsiella~phage~ST437-OXA245phi4.2	Caudovirales	Myoviridae	Peduovirus	preVC_106	Clustered	VC_106_0	45	0.8407	1	6.3252	0.8407	1	1	1	14
Klebsiella~phage~ST512-KPC3phi13.2	Caudovirales	Myoviridae	Peduovirus	preVC_106	Clustered	VC_106_0	45	0.8407	1	6.3252	0.8407	1	1	1	14
Pseudomonas~phage~Dobby	Caudovirales	Myoviridae	Citexvirus	preVC_106	Clustered	VC_106_0	45	0.8407	1	6.3252	0.8407	1	1	1	14
Pseudomonas~virus~phiCTX	Caudovirales	Myoviridae	P2virus	preVC_106	Clustered	VC_106_0	45	0.8407	1	6.3252	0.8407	1	1	1	14
Ralstonia~phage~RSY1	Caudovirales	Myoviridae	Aresaunavirus	preVC_106	Clustered	VC_106_0	45	0.8407	1	6.3252	0.8407	1	1	1	14
Ralstonia~phage~RsoM1USA	Caudovirales	Myoviridae	Aresaunavirus	preVC_106	Clustered	VC_106_0	45	0.8407	1	6.3252	0.8407	1	1	1	14
Ralstonia~virus~RSA1	Caudovirales	Myoviridae	P2virus	preVC_106	Clustered	VC_106_0	45	0.8407	1	6.3252	0.8407	1	1	1	14
Salmonella~phage~FSL~SP-004	Caudovirales	Myoviridae	Stockinghallvirus	preVC_106	Clustered	VC_106_0	45	0.8407	1	6.3252	0.8407	1	1	1	14
Salmonella~phage~RE-2010	Caudovirales	Myoviridae	Peduovirus	preVC_106	Clustered	VC_106_0	45	0.8407	1	6.3252	0.8407	1	1	1	14
Salmonella~phage~SEN1	Caudovirales	Myoviridae	Eganvirus	preVC_106	Clustered	VC_106_0	45	0.8407	1	6.3252	0.8407	1	1	1	14
Salmonella~phage~SEN4	Caudovirales	Myoviridae	Senquatrovirus	preVC_106	Clustered	VC_106_0	45	0.8407	1	6.3252	0.8407	1	1	1	14
Salmonella~phage~SEN5	Caudovirales	Myoviridae	Senquatrovirus	preVC_106	Clustered	VC_106_0	45	0.8407	1	6.3252	0.8407	1	1	1	14
Salmonella~phage~SEN8	Caudovirales	Myoviridae	Felsduovirus	preVC_106	Clustered	VC_106_0	45	0.8407	1	6.3252	0.8407	1	1	1	14
Salmonella~phage~SW9	Caudovirales	Myoviridae	Eganvirus	preVC_106	Clustered	VC_106_0	45	0.8407	1	6.3252	0.8407	1	1	1	14
Salmonella~virus~Fels2	Caudovirales	Myoviridae	P2virus	preVC_106	Clustered	VC_106_0	45	0.8407	1	6.3252	0.8407	1	1	1	14
Salmonella~virus~PsP3	Caudovirales	Myoviridae	P2virus	preVC_106	Clustered	VC_106_0	45	0.8407	1	6.3252	0.8407	1	1	1	14
Stenotrophomonas~phage~Smp131	Caudovirales	Myoviridae	Simpcentumvirus	preVC_106	Clustered	VC_106_0	45	0.8407	1	6.3252	0.8407	1	1	1	14
Yersinia~virus~L413C	Caudovirales	Myoviridae	P2virus	preVC_106	Clustered	VC_106_0	45	0.8407	1	6.3252	0.8407	1	1	1	14
vB_BpuM-ZY1	Unassigned	Unassigned	Unassigned	preVC_106	Clustered	VC_106_0	45	0.8407	1	6.3252	0.8407	1	1	1	14
Agrobacterium~phage~7-7-1	Caudovirales	Myoviridae	Schmittlotzvirus	preVC_108	Clustered	VC_108_0	3	0.1637	0.943851	7.9554	0.1545	1	1	2	2
Rhizobium~phage~vB_RglS_P106B	Caudovirales	Siphoviridae	Rigallicvirus	preVC_108	Clustered	VC_108_0	3	0.1637	0.943851	7.9554	0.1545	1	1	2	2
Salicola~phage~CGphi29	Caudovirales	Siphoviridae	Unassigned	preVC_108	Clustered	VC_108_0	3	0.1637	0.943851	7.9554	0.1545	1	1	2	2
Cronobacter~phage~vB_CsaM_GAP32	Caudovirales	Myoviridae	Mimasvirus	preVC_109	Clustered/Singleton	VC_109_0	1	0	0	0	0	1	1	1	1
Pectobacterium~phage~CBB	Caudovirales	Myoviridae	Eneladusvirus	preVC_109	Clustered/Singleton	VC_109_1	1	0	0	0	0	1	1	1	1
Serratia~phage~BF	Caudovirales	Myoviridae	Eneladusvirus	preVC_109	Clustered/Singleton	VC_109_2	1	0	0	0	0	1	1	1	1
Yersinia~phage~fHe-Yen9-04	Caudovirales	Myoviridae	Eneladusvirus	preVC_109	Clustered/Singleton	VC_109_3	1	0	0	0	0	1	1	1	1
Escherichia~phage~121Q	Caudovirales	Myoviridae	Asteriusvirus	preVC_109	Clustered	VC_109_4	2	0.0932	0.823634	4.89898	0.0768	1	1	1	1
Escherichia~phage~PBECO4	Caudovirales	Myoviridae	Asteriusvirus	preVC_109	Clustered	VC_109_4	2	0.0932	0.823634	4.89898	0.0768	1	1	1	1
Klebsiella~phage~vB_KleM_RaK2	Caudovirales	Myoviridae	Alcyoneusvirus	preVC_109	Clustered/Singleton	VC_109_5	1	0	0	0	0	1	1	1	1
Escherichia~phage~Pollock	Caudovirales	Podoviridae	Sp58virus	preVC_11	Clustered	VC_11_0	5	0.2517	1	5.64372	0.2517	1	1	1	2
Klebsiella~phage~KpCHEMY26	Caudovirales	Podoviridae	Ithacavirus	preVC_11	Clustered	VC_11_0	5	0.2517	1	5.64372	0.2517	1	1	1	2
Klebsiella~phage~Pylas	Caudovirales	Podoviridae	Ithacavirus	preVC_11	Clustered	VC_11_0	5	0.2517	1	5.64372	0.2517	1	1	1	2
Salmonella~phage~FSL~SP-058	Caudovirales	Podoviridae	Sp58virus	preVC_11	Clustered	VC_11_0	5	0.2517	1	5.64372	0.2517	1	1	1	2
Salmonella~phage~FSL~SP-076	Caudovirales	Podoviridae	Sp58virus	preVC_11	Clustered	VC_11_0	5	0.2517	1	5.64372	0.2517	1	1	1	2
Caulobacter~phage~CcrBL9	Caudovirales	Siphoviridae	Bertelyvirus	preVC_111	Clustered	VC_111_0	2	0.1781	0.904762	4.89898	0.1611	1	1	1	1
Caulobacter~phage~CcrSC	Caudovirales	Siphoviridae	Bertelyvirus	preVC_111	Clustered	VC_111_0	2	0.1781	0.904762	4.89898	0.1611	1	1	1	1
Caulobacter~phage~CcrColossus	Caudovirales	Siphoviridae	Colossusvirus	preVC_111	Clustered	VC_111_1	2	0.1274	0.904762	5.38516	0.1153	1	1	1	1
Caulobacter~phage~CcrPW	Caudovirales	Siphoviridae	Colossusvirus	preVC_111	Clustered	VC_111_1	2	0.1274	0.904762	5.38516	0.1153	1	1	1	1
Caulobacter~phage~CcrBL10	Caudovirales	Siphoviridae	Poindextervirus	preVC_111	Clustered	VC_111_2	2	0.0821	0.655798	5.2915	0.0538	1	1	1	2
Caulobacter~virus~Rogue	Caudovirales	Siphoviridae	Phicbkvirus	preVC_111	Clustered	VC_111_2	2	0.0821	0.655798	5.2915	0.0538	1	1	1	2
Caulobacter~virus~Karma	Caudovirales	Siphoviridae	Phicbkvirus	preVC_111	Clustered	VC_111_3	4	0.2995	0.996679	4.87361	0.2985	1	1	1	1
Caulobacter~virus~Magneto	Caudovirales	Siphoviridae	Phicbkvirus	preVC_111	Clustered	VC_111_3	4	0.2995	0.996679	4.87361	0.2985	1	1	1	1
Caulobacter~virus~Swift	Caudovirales	Siphoviridae	Phicbkvirus	preVC_111	Clustered	VC_111_3	4	0.2995	0.996679	4.87361	0.2985	1	1	1	1
Caulobacter~virus~phiCbK	Caudovirales	Siphoviridae	Phicbkvirus	preVC_111	Clustered	VC_111_3	4	0.2995	0.996679	4.87361	0.2985	1	1	1	1
Erwinia~phage~phiEa104	Caudovirales	Myoviridae	Ea214virus	preVC_112	Clustered	VC_112_0	3	0.0899	0.996501	2.49297	0.0896	1	1	1	1
Erwinia~phage~phiEa21-4	Caudovirales	Myoviridae	Ea214virus	preVC_112	Clustered	VC_112_0	3	0.0899	0.996501	2.49297	0.0896	1	1	1	1
Erwinia~phage~vB_Eam-MM7	Caudovirales	Myoviridae	Ea214virus	preVC_112	Clustered	VC_112_0	3	0.0899	0.996501	2.49297	0.0896	1	1	1	1
Cyanophage~PP	Caudovirales	Podoviridae	Unassigned	preVC_114	Clustered	VC_114_0	2	0.5846	0.736448	1.73205	0.4305	1	1	1	0
Phormidium~virus~WMP3	Caudovirales	Podoviridae	Unassigned	preVC_114	Clustered	VC_114_0	2	0.5846	0.736448	1.73205	0.4305	1	1	1	0
Oenococcus~phage~phi9805	Caudovirales	Siphoviridae	Unassigned	preVC_115	Clustered	VC_115_0	3	0.556	0.993224	1.57735	0.5522	1	1	1	0
Oenococcus~phage~phiS11	Caudovirales	Siphoviridae	Unassigned	preVC_115	Clustered	VC_115_0	3	0.556	0.993224	1.57735	0.5522	1	1	1	0
Oenococcus~phage~phiS13	Caudovirales	Siphoviridae	Unassigned	preVC_115	Clustered	VC_115_0	3	0.556	0.993224	1.57735	0.5522	1	1	1	0
Enterococcus~phage~EFC-1	Caudovirales	Siphoviridae	Unassigned	preVC_116	Clustered/Singleton	VC_116_0	1	0	0	0	0	1	1	1	0
Lactococcus~phage~BK5-T	Caudovirales	Siphoviridae	Unassigned	preVC_117	Clustered	VC_117_0	6	0.2207	0.999756	8.3117	0.2206	0.7333	1	1	0
Lactococcus~phage~BM13	Caudovirales	Siphoviridae	Unassigned	preVC_117	Clustered	VC_117_0	6	0.2207	0.999756	8.3117	0.2206	0.7333	1	1	0
Lactococcus~phage~P335~sensu~lato	Caudovirales	Siphoviridae	Unassigned	preVC_117	Clustered	VC_117_0	6	0.2207	0.999756	8.3117	0.2206	0.7333	1	1	0
Lactococcus~phage~bIL285	Caudovirales	Siphoviridae	Unassigned	preVC_117	Clustered	VC_117_0	6	0.2207	0.999756	8.3117	0.2206	0.7333	1	1	0
Lactococcus~phage~bIL286	Caudovirales	Siphoviridae	Unassigned	preVC_117	Clustered	VC_117_0	6	0.2207	0.999756	8.3117	0.2206	0.7333	1	1	0
Lactococcus~phage~bIL309	Caudovirales	Siphoviridae	Unassigned	preVC_117	Clustered	VC_117_0	6	0.2207	0.999756	8.3117	0.2206	0.7333	1	1	0
Streptococcus~phage~20617	Caudovirales	Siphoviridae	Brussowvirus	preVC_118	Clustered	VC_118_0	8	0.4193	1	5.3335	0.4193	1	1	1	2
Streptococcus~phage~TP-778L	Caudovirales	Siphoviridae	Brussowvirus	preVC_118	Clustered	VC_118_0	8	0.4193	1	5.3335	0.4193	1	1	1	2
Streptococcus~phage~TP-J34	Caudovirales	Siphoviridae	Brussowvirus	preVC_118	Clustered	VC_118_0	8	0.4193	1	5.3335	0.4193	1	1	1	2
Streptococcus~virus~2972	Caudovirales	Siphoviridae	Sfi11virus	preVC_118	Clustered	VC_118_0	8	0.4193	1	5.3335	0.4193	1	1	1	2
Streptococcus~virus~858	Caudovirales	Siphoviridae	Sfi11virus	preVC_118	Clustered	VC_118_0	8	0.4193	1	5.3335	0.4193	1	1	1	2
Streptococcus~virus~ALQ132	Caudovirales	Siphoviridae	Sfi11virus	preVC_118	Clustered	VC_118_0	8	0.4193	1	5.3335	0.4193	1	1	1	2
Streptococcus~virus~O1205	Caudovirales	Siphoviridae	Sfi11virus	preVC_118	Clustered	VC_118_0	8	0.4193	1	5.3335	0.4193	1	1	1	2
Streptococcus~virus~Sfi11	Caudovirales	Siphoviridae	Sfi11virus	preVC_118	Clustered	VC_118_0	8	0.4193	1	5.3335	0.4193	1	1	1	2
Pectobacterium~phage~Nepra	Caudovirales	Podoviridae	Unassigned	preVC_12	Clustered	VC_12_0	4	0.2766	0.999971	4.56319	0.2766	1	1	1	0
Pectobacterium~phage~phiA41	Caudovirales	Podoviridae	Unassigned	preVC_12	Clustered	VC_12_0	4	0.2766	0.999971	4.56319	0.2766	1	1	1	0
Pectobacterium~phage~vB_PatP_CB1	Caudovirales	Podoviridae	Unassigned	preVC_12	Clustered	VC_12_0	4	0.2766	0.999971	4.56319	0.2766	1	1	1	0
Pectobacterium~phage~vB_PatP_CB4	Caudovirales	Podoviridae	Unassigned	preVC_12	Clustered	VC_12_0	4	0.2766	0.999971	4.56319	0.2766	1	1	1	0
Bacillus~virus~1	Caudovirales	Myoviridae	Svunavirus	preVC_121	Clustered	VC_121_0	2	0.4799	0.872523	4.24264	0.4188	1	1	1	1
Geobacillus~phage~GBSV1	Caudovirales	Myoviridae	Svunavirus	preVC_121	Clustered	VC_121_0	2	0.4799	0.872523	4.24264	0.4188	1	1	1	1
Archaeal~BJ1~virus	Caudovirales	Siphoviridae	Unassigned	preVC_122	Clustered	VC_122_0	2	0.9284	0	4.24264	0	1	1	1	0
Halorubrum~phage~CGphi46	Unassigned	Unassigned	Unassigned	preVC_122	Clustered	VC_122_0	2	0.9284	0	4.24264	0	1	1	1	0
Arthrobacter~phage~BarretLemon	Caudovirales	Myoviridae	Marthavirus	preVC_123	Clustered	VC_123_0	9	0.6962	1	3.21836	0.6962	1	1	1	1
Arthrobacter~phage~Beans	Caudovirales	Myoviridae	Marthavirus	preVC_123	Clustered	VC_123_0	9	0.6962	1	3.21836	0.6962	1	1	1	1
Arthrobacter~phage~Brent	Caudovirales	Myoviridae	Marthavirus	preVC_123	Clustered	VC_123_0	9	0.6962	1	3.21836	0.6962	1	1	1	1
Arthrobacter~phage~Jawnski	Caudovirales	Myoviridae	Marthavirus	preVC_123	Clustered	VC_123_0	9	0.6962	1	3.21836	0.6962	1	1	1	1
Arthrobacter~phage~Martha	Caudovirales	Myoviridae	Marthavirus	preVC_123	Clustered	VC_123_0	9	0.6962	1	3.21836	0.6962	1	1	1	1
Arthrobacter~phage~Piccoletto	Caudovirales	Myoviridae	Marthavirus	preVC_123	Clustered	VC_123_0	9	0.6962	1	3.21836	0.6962	1	1	1	1
Arthrobacter~phage~Shade	Caudovirales	Myoviridae	Marthavirus	preVC_123	Clustered	VC_123_0	9	0.6962	1	3.21836	0.6962	1	1	1	1
Arthrobacter~phage~Sonny	Caudovirales	Myoviridae	Marthavirus	preVC_123	Clustered	VC_123_0	9	0.6962	1	3.21836	0.6962	1	1	1	1
Arthrobacter~phage~Zartrosa	Caudovirales	Myoviridae	Marthavirus	preVC_123	Clustered	VC_123_0	9	0.6962	1	3.21836	0.6962	1	1	1	1
Arthrobacter~phage~Colucci	Caudovirales	Myoviridae	Radnorvirus	preVC_124	Clustered	VC_124_0	6	0.6297	1	4.47092	0.6297	1	1	1	2
Arthrobacter~phage~DrYang	Caudovirales	Myoviridae	Radnorvirus	preVC_124	Clustered	VC_124_0	6	0.6297	1	4.47092	0.6297	1	1	1	2
Arthrobacter~phage~KBurrousTX	Caudovirales	Myoviridae	Radnorvirus	preVC_124	Clustered	VC_124_0	6	0.6297	1	4.47092	0.6297	1	1	1	2
Arthrobacter~phage~Lymara	Caudovirales	Myoviridae	Radnorvirus	preVC_124	Clustered	VC_124_0	6	0.6297	1	4.47092	0.6297	1	1	1	2
Arthrobacter~phage~PrincessTrina	Caudovirales	Myoviridae	Arv1virus	preVC_124	Clustered	VC_124_0	6	0.6297	1	4.47092	0.6297	1	1	1	2
Arthrobacter~phage~vB_ArtM-ArV1	Caudovirales	Myoviridae	Arv1virus	preVC_124	Clustered	VC_124_0	6	0.6297	1	4.47092	0.6297	1	1	1	2
Arthrobacter~phage~Mufasa8	Caudovirales	Siphoviridae	Unassigned	preVC_125	Clustered	VC_125_0	2	0.8525	0.714286	6	0.6089	1	1	1	1
Arthrobacter~phage~Sonali	Caudovirales	Siphoviridae	Sonalivirus	preVC_125	Clustered	VC_125_0	2	0.8525	0.714286	6	0.6089	1	1	1	1
Arthrobacter~phage~Abidatro	Caudovirales	Siphoviridae	Galaxyvirus	preVC_126	Clustered	VC_126_0	6	0.7797	1	5.51404	0.7797	1	1	1	3
Arthrobacter~phage~Andrew	Caudovirales	Siphoviridae	Andrewvirus	preVC_126	Clustered	VC_126_0	6	0.7797	1	5.51404	0.7797	1	1	1	3
Arthrobacter~phage~Coral	Caudovirales	Siphoviridae	Coralvirus	preVC_126	Clustered	VC_126_0	6	0.7797	1	5.51404	0.7797	1	1	1	3
Arthrobacter~phage~Galaxy	Caudovirales	Siphoviridae	Galaxyvirus	preVC_126	Clustered	VC_126_0	6	0.7797	1	5.51404	0.7797	1	1	1	3
Arthrobacter~phage~Kepler	Caudovirales	Siphoviridae	Coralvirus	preVC_126	Clustered	VC_126_0	6	0.7797	1	5.51404	0.7797	1	1	1	3
Arthrobacter~phage~Kuleana	Caudovirales	Siphoviridae	Coralvirus	preVC_126	Clustered	VC_126_0	6	0.7797	1	5.51404	0.7797	1	1	1	3
Arthrobacter~phage~Bennie	Caudovirales	Siphoviridae	Korravirus	preVC_127	Clustered	VC_127_0	9	0.8478	1	3.03493	0.8478	1	1	1	1
Arthrobacter~phage~DrRobert	Caudovirales	Siphoviridae	Korravirus	preVC_127	Clustered	VC_127_0	9	0.8478	1	3.03493	0.8478	1	1	1	1
Arthrobacter~phage~Glenn	Caudovirales	Siphoviridae	Korravirus	preVC_127	Clustered	VC_127_0	9	0.8478	1	3.03493	0.8478	1	1	1	1
Arthrobacter~phage~HunterDalle	Caudovirales	Siphoviridae	Korravirus	preVC_127	Clustered	VC_127_0	9	0.8478	1	3.03493	0.8478	1	1	1	1
Arthrobacter~phage~Joann	Caudovirales	Siphoviridae	Korravirus	preVC_127	Clustered	VC_127_0	9	0.8478	1	3.03493	0.8478	1	1	1	1
Arthrobacter~phage~Korra	Caudovirales	Siphoviridae	Korravirus	preVC_127	Clustered	VC_127_0	9	0.8478	1	3.03493	0.8478	1	1	1	1
Arthrobacter~phage~Preamble	Caudovirales	Siphoviridae	Korravirus	preVC_127	Clustered	VC_127_0	9	0.8478	1	3.03493	0.8478	1	1	1	1
Arthrobacter~phage~Pumancara	Caudovirales	Siphoviridae	Korravirus	preVC_127	Clustered	VC_127_0	9	0.8478	1	3.03493	0.8478	1	1	1	1
Arthrobacter~phage~Wayne	Caudovirales	Siphoviridae	Korravirus	preVC_127	Clustered	VC_127_0	9	0.8478	1	3.03493	0.8478	1	1	1	1
Arthrobacter~phage~Maja	Caudovirales	Siphoviridae	Majavirus	preVC_128	Clustered	VC_128_0	2	0.0885	0.877115	7.81025	0.0776	1	1	1	1
Arthrobacter~phage~vB_ArS-ArV2	Caudovirales	Siphoviridae	Unassigned	preVC_128	Clustered	VC_128_0	2	0.0885	0.877115	7.81025	0.0776	1	1	1	1
Microbacterium~phage~Appa	Caudovirales	Siphoviridae	Appavirus	preVC_129	Clustered	VC_129_0	3	0.0951	0.776661	7.2253	0.0739	1	1	1	3
Microbacterium~phage~Goodman	Caudovirales	Siphoviridae	Goodmanvirus	preVC_129	Clustered	VC_129_0	3	0.0951	0.776661	7.2253	0.0739	1	1	1	3
Streptomyces~phage~Hiyaa	Caudovirales	Siphoviridae	Hiyaavirus	preVC_129	Clustered	VC_129_0	3	0.0951	0.776661	7.2253	0.0739	1	1	1	3
Gordonia~phage~Gsput1	Caudovirales	Siphoviridae	Gesputvirus	preVC_130	Clustered	VC_130_0	3	0.7228	0.996019	4.37163	0.72	1	1	1	2
Gordonia~phage~Splinter	Caudovirales	Siphoviridae	Vendettavirus	preVC_130	Clustered	VC_130_0	3	0.7228	0.996019	4.37163	0.72	1	1	1	2
Gordonia~phage~Vendetta	Caudovirales	Siphoviridae	Vendettavirus	preVC_130	Clustered	VC_130_0	3	0.7228	0.996019	4.37163	0.72	1	1	1	2
Gordonia~phage~Gustav	Caudovirales	Siphoviridae	Gustavvirus	preVC_131	Clustered	VC_131_0	3	0.4141	0.996905	5.38968	0.4128	1	1	1	2
Gordonia~phage~Mahdia	Caudovirales	Siphoviridae	Gustavvirus	preVC_131	Clustered	VC_131_0	3	0.4141	0.996905	5.38968	0.4128	1	1	1	2
Gordonia~phage~Trine	Caudovirales	Siphoviridae	Trinevirus	preVC_131	Clustered	VC_131_0	3	0.4141	0.996905	5.38968	0.4128	1	1	1	2
Microbacterium~phage~Armstrong	Caudovirales	Siphoviridae	Armstrongvirus	preVC_132	Clustered	VC_132_0	3	0.4558	0.996553	2.74874	0.4542	1	1	1	3
Microbacterium~phage~Dismas	Caudovirales	Siphoviridae	Dismasvirus	preVC_132	Clustered	VC_132_0	3	0.4558	0.996553	2.74874	0.4542	1	1	1	3
Microbacterium~phage~Eden	Caudovirales	Siphoviridae	Edenvirus	preVC_132	Clustered	VC_132_0	3	0.4558	0.996553	2.74874	0.4542	1	1	1	3
Mycobacterium~phage~Butters	Caudovirales	Siphoviridae	Buttersvirus	preVC_133	Clustered	VC_133_0	10	0.4891	1	6.31441	0.4891	1	1	1	3
Mycobacterium~phage~Carcharodon	Caudovirales	Siphoviridae	Charlievirus	preVC_133	Clustered	VC_133_0	10	0.4891	1	6.31441	0.4891	1	1	1	3
Mycobacterium~phage~Charlie	Caudovirales	Siphoviridae	Charlievirus	preVC_133	Clustered	VC_133_0	10	0.4891	1	6.31441	0.4891	1	1	1	3
Mycobacterium~phage~MichelleMyBell	Caudovirales	Siphoviridae	Buttersvirus	preVC_133	Clustered	VC_133_0	10	0.4891	1	6.31441	0.4891	1	1	1	3
Mycobacterium~phage~Panchino	Caudovirales	Siphoviridae	Redivirus	preVC_133	Clustered	VC_133_0	10	0.4891	1	6.31441	0.4891	1	1	1	3
Mycobacterium~phage~Phrann	Caudovirales	Siphoviridae	Redivirus	preVC_133	Clustered	VC_133_0	10	0.4891	1	6.31441	0.4891	1	1	1	3
Mycobacterium~phage~Pipsqueaks	Caudovirales	Siphoviridae	Charlievirus	preVC_133	Clustered	VC_133_0	10	0.4891	1	6.31441	0.4891	1	1	1	3
Mycobacterium~phage~Redi	Caudovirales	Siphoviridae	Redivirus	preVC_133	Clustered	VC_133_0	10	0.4891	1	6.31441	0.4891	1	1	1	3
Mycobacterium~phage~SkinnyPete	Caudovirales	Siphoviridae	Redivirus	preVC_133	Clustered	VC_133_0	10	0.4891	1	6.31441	0.4891	1	1	1	3
Mycobacterium~phage~Xeno	Caudovirales	Siphoviridae	Charlievirus	preVC_133	Clustered	VC_133_0	10	0.4891	1	6.31441	0.4891	1	1	1	3
Propionibacterium~phage~Anatole	Caudovirales	Siphoviridae	Anatolevirus	preVC_134	Clustered	VC_134_0	6	0.7263	1	6.72994	0.7263	1	1	1	2
Propionibacterium~phage~B22	Caudovirales	Siphoviridae	Doucettevirus	preVC_134	Clustered	VC_134_0	6	0.7263	1	6.72994	0.7263	1	1	1	2
Propionibacterium~phage~B3	Caudovirales	Siphoviridae	Anatolevirus	preVC_134	Clustered	VC_134_0	6	0.7263	1	6.72994	0.7263	1	1	1	2
Propionibacterium~phage~Doucette	Caudovirales	Siphoviridae	Doucettevirus	preVC_134	Clustered	VC_134_0	6	0.7263	1	6.72994	0.7263	1	1	1	2
Propionibacterium~phage~E6	Caudovirales	Siphoviridae	Doucettevirus	preVC_134	Clustered	VC_134_0	6	0.7263	1	6.72994	0.7263	1	1	1	2
Propionibacterium~phage~G4	Caudovirales	Siphoviridae	Doucettevirus	preVC_134	Clustered	VC_134_0	6	0.7263	1	6.72994	0.7263	1	1	1	2
Arthrobacter~phage~Adat	Caudovirales	Podoviridae	Jasminevirus	preVC_135	Clustered	VC_135_0	2	1	0	3	0	1	1	1	1
Arthrobacter~phage~Jasmine	Caudovirales	Podoviridae	Jasminevirus	preVC_135	Clustered	VC_135_0	2	1	0	3	0	1	1	1	1
Arthrobacter~phage~Amigo	Caudovirales	Siphoviridae	Amigovirus	preVC_136	Clustered	VC_136_0	2	0.7891	0.777778	2	0.6138	1	1	1	1
Arthrobacter~phage~Molivia	Caudovirales	Siphoviridae	Amigovirus	preVC_136	Clustered	VC_136_0	2	0.7891	0.777778	2	0.6138	1	1	1	1
Arthrobacter~phage~TripleJ	Caudovirales	Siphoviridae	Unassigned	preVC_137	Clustered	VC_137_0	2	0.1562	0.897635	7.28011	0.1402	1	1	1	1
Brevibacterium~phage~LuckyBarnes	Caudovirales	Siphoviridae	Luckybarnesvirus	preVC_137	Clustered	VC_137_0	2	0.1562	0.897635	7.28011	0.1402	1	1	1	1
Clavibacter~phage~CMP1	Caudovirales	Siphoviridae	Cimpunavirus	preVC_138	Clustered	VC_138_0	3	0.6276	0.97619	5.59178	0.6126	1	1	1	2
Clavibacter~phage~CN1A	Caudovirales	Siphoviridae	Cinunavirus	preVC_138	Clustered	VC_138_0	3	0.6276	0.97619	5.59178	0.6126	1	1	1	2
Microbacterium~phage~vB_MoxS-ISF9	Caudovirales	Siphoviridae	Unassigned	preVC_138	Clustered	VC_138_0	3	0.6276	0.97619	5.59178	0.6126	1	1	1	2
Arthrobacter~phage~DrManhattan	Caudovirales	Siphoviridae	Manhattanvirus	preVC_139	Clustered	VC_139_0	4	0.6046	0.999953	6.04026	0.6045	1	1	1	4
Arthrobacter~phage~Liebe	Caudovirales	Siphoviridae	Liebevirus	preVC_139	Clustered	VC_139_0	4	0.6046	0.999953	6.04026	0.6045	1	1	1	4
Arthrobacter~phage~Yang	Caudovirales	Siphoviridae	Yangvirus	preVC_139	Clustered	VC_139_0	4	0.6046	0.999953	6.04026	0.6045	1	1	1	4
Microbacterium~phage~Zeta1847	Caudovirales	Siphoviridae	Zetavirus	preVC_139	Clustered	VC_139_0	4	0.6046	0.999953	6.04026	0.6045	1	1	1	4
Vibrio~phage~1.169.O._10N.261.52.B1	Caudovirales	Podoviridae	Mukerjeevirus	preVC_14	Clustered	VC_14_0	4	0.6077	0.999971	2.61836	0.6077	1	1	1	1
Vibrio~phage~1.188.A._10N.286.51.A6	Caudovirales	Podoviridae	Mukerjeevirus	preVC_14	Clustered	VC_14_0	4	0.6077	0.999971	2.61836	0.6077	1	1	1	1
Vibrio~phage~1.224.A._10N.261.48.B1	Caudovirales	Podoviridae	Mukerjeevirus	preVC_14	Clustered	VC_14_0	4	0.6077	0.999971	2.61836	0.6077	1	1	1	1
Vibrio~phage~1.261.O._10N.286.51.A7	Caudovirales	Podoviridae	Mukerjeevirus	preVC_14	Clustered	VC_14_0	4	0.6077	0.999971	2.61836	0.6077	1	1	1	1
Arthrobacter~phage~Bridgette	Caudovirales	Siphoviridae	Bridgettevirus	preVC_140	Clustered	VC_140_0	5	0.9847	0.999954	4.63449	0.9847	1	1	1	1
Arthrobacter~phage~Constance	Caudovirales	Siphoviridae	Bridgettevirus	preVC_140	Clustered	VC_140_0	5	0.9847	0.999954	4.63449	0.9847	1	1	1	1
Arthrobacter~phage~Eileen	Caudovirales	Siphoviridae	Bridgettevirus	preVC_140	Clustered	VC_140_0	5	0.9847	0.999954	4.63449	0.9847	1	1	1	1
Arthrobacter~phage~Judy	Caudovirales	Siphoviridae	Bridgettevirus	preVC_140	Clustered	VC_140_0	5	0.9847	0.999954	4.63449	0.9847	1	1	1	1
Arthrobacter~phage~Peas	Caudovirales	Siphoviridae	Bridgettevirus	preVC_140	Clustered	VC_140_0	5	0.9847	0.999954	4.63449	0.9847	1	1	1	1
Faecalibacterium~phage~FP_oengus	Caudovirales	Siphoviridae	Oengusvirus	preVC_143	Clustered/Singleton	VC_143_0	1	0	0	0	0	1	1	1	1
Gordonia~phage~Avazak	Caudovirales	Siphoviridae	Unassigned	preVC_144	Clustered	VC_144_0	12	0.6568	1	6.06512	0.6568	0.8485	1	1	1
Gordonia~phage~Chikenjars	Caudovirales	Siphoviridae	Unassigned	preVC_144	Clustered	VC_144_0	12	0.6568	1	6.06512	0.6568	0.8485	1	1	1
Gordonia~phage~Crocheter	Caudovirales	Siphoviridae	Unassigned	preVC_144	Clustered	VC_144_0	12	0.6568	1	6.06512	0.6568	0.8485	1	1	1
Gordonia~phage~Duffington	Caudovirales	Siphoviridae	Unassigned	preVC_144	Clustered	VC_144_0	12	0.6568	1	6.06512	0.6568	0.8485	1	1	1
Gordonia~phage~Kenosha	Caudovirales	Siphoviridae	Unassigned	preVC_144	Clustered	VC_144_0	12	0.6568	1	6.06512	0.6568	0.8485	1	1	1
Gordonia~phage~OhMyWard	Caudovirales	Siphoviridae	Unassigned	preVC_144	Clustered	VC_144_0	12	0.6568	1	6.06512	0.6568	0.8485	1	1	1
Gordonia~phage~Rickmore	Caudovirales	Siphoviridae	Unassigned	preVC_144	Clustered	VC_144_0	12	0.6568	1	6.06512	0.6568	0.8485	1	1	1
Gordonia~phage~Secretariat	Caudovirales	Siphoviridae	Unassigned	preVC_144	Clustered	VC_144_0	12	0.6568	1	6.06512	0.6568	0.8485	1	1	1
Gordonia~phage~Tanis	Caudovirales	Siphoviridae	Unassigned	preVC_144	Clustered	VC_144_0	12	0.6568	1	6.06512	0.6568	0.8485	1	1	1
Gordonia~phage~Untouchable	Caudovirales	Siphoviridae	Unassigned	preVC_144	Clustered	VC_144_0	12	0.6568	1	6.06512	0.6568	0.8485	1	1	1
Rhodococcus~phage~ReqiPepy6	Caudovirales	Siphoviridae	Pepy6virus	preVC_144	Clustered	VC_144_0	12	0.6568	1	6.06512	0.6568	0.8485	1	1	1
Rhodococcus~phage~ReqiPoco6	Caudovirales	Siphoviridae	Pepy6virus	preVC_144	Clustered	VC_144_0	12	0.6568	1	6.06512	0.6568	0.8485	1	1	1
Lactococcus~phage~P078	Caudovirales	Siphoviridae	Unassigned	preVC_145	Clustered	VC_145_0	4	0.4051	0.999954	1.90537	0.4051	1	1	1	0
Lactococcus~phage~P092	Caudovirales	Siphoviridae	Unassigned	preVC_145	Clustered	VC_145_0	4	0.4051	0.999954	1.90537	0.4051	1	1	1	0
Lactococcus~phage~P118	Caudovirales	Siphoviridae	Unassigned	preVC_145	Clustered	VC_145_0	4	0.4051	0.999954	1.90537	0.4051	1	1	1	0
Lactococcus~phage~P162	Caudovirales	Siphoviridae	Unassigned	preVC_145	Clustered	VC_145_0	4	0.4051	0.999954	1.90537	0.4051	1	1	1	0
Gordonia~phage~GMA5	Caudovirales	Siphoviridae	Unassigned	preVC_146	Clustered	VC_146_0	4	0.7845	0.981345	3.74204	0.7698	1	1	1	0
Gordonia~phage~GRU3	Caudovirales	Siphoviridae	Unassigned	preVC_146	Clustered	VC_146_0	4	0.7845	0.981345	3.74204	0.7698	1	1	1	0
Gordonia~phage~McGonagall	Caudovirales	Siphoviridae	Unassigned	preVC_146	Clustered	VC_146_0	4	0.7845	0.981345	3.74204	0.7698	1	1	1	0
Rhodococcus~phage~RRH1	Caudovirales	Siphoviridae	Unassigned	preVC_146	Clustered	VC_146_0	4	0.7845	0.981345	3.74204	0.7698	1	1	1	0
Streptomyces~phage~AbbeyMikolon	Caudovirales	Siphoviridae	Abbeymikolonvirus	preVC_147	Clustered	VC_147_0	2	0.1343	0.891635	4	0.1197	1	1	1	2
Streptomyces~phage~Rowa	Caudovirales	Siphoviridae	Rowavirus	preVC_147	Clustered	VC_147_0	2	0.1343	0.891635	4	0.1197	1	1	1	2
Streptomyces~phage~Aaronocolus	Caudovirales	Siphoviridae	Likavirus	preVC_148	Clustered	VC_148_0	15	0.9871	1	5.16804	0.9871	1	1	1	3
Streptomyces~phage~Amela	Caudovirales	Siphoviridae	Camvirus	preVC_148	Clustered	VC_148_0	15	0.9871	1	5.16804	0.9871	1	1	1	3
Streptomyces~phage~Caliburn	Caudovirales	Siphoviridae	Likavirus	preVC_148	Clustered	VC_148_0	15	0.9871	1	5.16804	0.9871	1	1	1	3
Streptomyces~phage~Danzina	Caudovirales	Siphoviridae	Likavirus	preVC_148	Clustered	VC_148_0	15	0.9871	1	5.16804	0.9871	1	1	1	3
Streptomyces~phage~Hydra	Caudovirales	Siphoviridae	Likavirus	preVC_148	Clustered	VC_148_0	15	0.9871	1	5.16804	0.9871	1	1	1	3
Streptomyces~phage~Izzy	Caudovirales	Siphoviridae	Likavirus	preVC_148	Clustered	VC_148_0	15	0.9871	1	5.16804	0.9871	1	1	1	3
Streptomyces~phage~Lannister	Caudovirales	Siphoviridae	Likavirus	preVC_148	Clustered	VC_148_0	15	0.9871	1	5.16804	0.9871	1	1	1	3
Streptomyces~phage~Lika	Caudovirales	Siphoviridae	Likavirus	preVC_148	Clustered	VC_148_0	15	0.9871	1	5.16804	0.9871	1	1	1	3
Streptomyces~phage~Nanodon	Caudovirales	Siphoviridae	Likavirus	preVC_148	Clustered	VC_148_0	15	0.9871	1	5.16804	0.9871	1	1	1	3
Streptomyces~phage~R4	Caudovirales	Siphoviridae	R4virus	preVC_148	Clustered	VC_148_0	15	0.9871	1	5.16804	0.9871	1	1	1	3
Streptomyces~phage~Sujidade	Caudovirales	Siphoviridae	Likavirus	preVC_148	Clustered	VC_148_0	15	0.9871	1	5.16804	0.9871	1	1	1	3
Streptomyces~phage~Zemlya	Caudovirales	Siphoviridae	Likavirus	preVC_148	Clustered	VC_148_0	15	0.9871	1	5.16804	0.9871	1	1	1	3
Streptomyces~phage~phiCAM	Caudovirales	Siphoviridae	Camvirus	preVC_148	Clustered	VC_148_0	15	0.9871	1	5.16804	0.9871	1	1	1	3
Streptomyces~phage~phiELB20	Caudovirales	Siphoviridae	R4virus	preVC_148	Clustered	VC_148_0	15	0.9871	1	5.16804	0.9871	1	1	1	3
Streptomyces~phage~phiHau3	Caudovirales	Siphoviridae	Unassigned	preVC_148	Clustered	VC_148_0	15	0.9871	1	5.16804	0.9871	1	1	1	3
Streptomyces~phage~Lilbooboo	Caudovirales	Siphoviridae	Vashvirus	preVC_149	Clustered	VC_149_0	5	0.7075	0.999999	3.16512	0.7075	1	1	1	2
Streptomyces~phage~Vash	Caudovirales	Siphoviridae	Vashvirus	preVC_149	Clustered	VC_149_0	5	0.7075	0.999999	3.16512	0.7075	1	1	1	2
Streptomyces~virus~TG1	Caudovirales	Siphoviridae	Phic31virus	preVC_149	Clustered	VC_149_0	5	0.7075	0.999999	3.16512	0.7075	1	1	1	2
Streptomyces~virus~phiBT1	Caudovirales	Siphoviridae	Phic31virus	preVC_149	Clustered	VC_149_0	5	0.7075	0.999999	3.16512	0.7075	1	1	1	2
Streptomyces~virus~phiC31	Caudovirales	Siphoviridae	Phic31virus	preVC_149	Clustered	VC_149_0	5	0.7075	0.999999	3.16512	0.7075	1	1	1	2
Vibrio~phage~JA-1	Caudovirales	Podoviridae	Unassigned	preVC_15	Clustered	VC_15_0	4	0.3249	0.999971	4.83954	0.3249	1	1	1	0
Vibrio~phage~JSF3	Caudovirales	Podoviridae	Unassigned	preVC_15	Clustered	VC_15_0	4	0.3249	0.999971	4.83954	0.3249	1	1	1	0
Vibrio~phage~VCO139	Caudovirales	Podoviridae	Unassigned	preVC_15	Clustered	VC_15_0	4	0.3249	0.999971	4.83954	0.3249	1	1	1	0
Vibrio~phage~phi~1	Caudovirales	Podoviridae	Unassigned	preVC_15	Clustered	VC_15_0	4	0.3249	0.999971	4.83954	0.3249	1	1	1	0
Arthrobacter~phage~KellEzio	Caudovirales	Siphoviridae	Kelleziovirus	preVC_150	Clustered	VC_150_0	2	1	0	2	0	1	1	1	1
Arthrobacter~phage~Kitkat	Caudovirales	Siphoviridae	Kelleziovirus	preVC_150	Clustered	VC_150_0	2	1	0	2	0	1	1	1	1
Corynebacterium~phage~BFK20	Caudovirales	Siphoviridae	Sasvirus	preVC_151	Clustered	VC_151_0	3	0.6144	0.994976	4.04364	0.6114	1	1	1	2
Corynebacterium~phage~phi673	Caudovirales	Siphoviridae	Ikedavirus	preVC_151	Clustered	VC_151_0	3	0.6144	0.994976	4.04364	0.6114	1	1	1	2
Corynebacterium~phage~phi674	Caudovirales	Siphoviridae	Ikedavirus	preVC_151	Clustered	VC_151_0	3	0.6144	0.994976	4.04364	0.6114	1	1	1	2
Microbacterium~phage~Hyperion	Caudovirales	Siphoviridae	Squashvirus	preVC_152	Clustered	VC_152_0	3	0.789	0.999507	5.60923	0.7886	1	1	1	2
Microbacterium~phage~OneinaGillian	Caudovirales	Siphoviridae	Gillianvirus	preVC_152	Clustered	VC_152_0	3	0.789	0.999507	5.60923	0.7886	1	1	1	2
Microbacterium~phage~Squash	Caudovirales	Siphoviridae	Squashvirus	preVC_152	Clustered	VC_152_0	3	0.789	0.999507	5.60923	0.7886	1	1	1	2
Microbacterium~phage~Fireman	Caudovirales	Siphoviridae	Metamorphoovirus	preVC_153	Clustered	VC_153_0	6	0.8071	1	5.15281	0.8071	1	1	1	2
Microbacterium~phage~KaiHaiDragon	Caudovirales	Siphoviridae	Quhwahvirus	preVC_153	Clustered	VC_153_0	6	0.8071	1	5.15281	0.8071	1	1	1	2
Microbacterium~phage~Metamorphoo	Caudovirales	Siphoviridae	Metamorphoovirus	preVC_153	Clustered	VC_153_0	6	0.8071	1	5.15281	0.8071	1	1	1	2
Microbacterium~phage~Paschalis	Caudovirales	Siphoviridae	Quhwahvirus	preVC_153	Clustered	VC_153_0	6	0.8071	1	5.15281	0.8071	1	1	1	2
Microbacterium~phage~Quhwah	Caudovirales	Siphoviridae	Quhwahvirus	preVC_153	Clustered	VC_153_0	6	0.8071	1	5.15281	0.8071	1	1	1	2
Microbacterium~phage~RobsFeet	Caudovirales	Siphoviridae	Metamorphoovirus	preVC_153	Clustered	VC_153_0	6	0.8071	1	5.15281	0.8071	1	1	1	2
Rhizobium~phage~RR1-A	Caudovirales	Myoviridae	Unassigned	preVC_154	Clustered	VC_154_0	2	0.5864	0.5	6.78233	0.2932	1	1	1	0
Rhizobium~phage~vB_RleM_PPF1	Caudovirales	Myoviridae	Unassigned	preVC_154	Clustered	VC_154_0	2	0.5864	0.5	6.78233	0.2932	1	1	1	0
Vibrio~phage~VHML	Caudovirales	Myoviridae	Vhmlvirus	preVC_156	Clustered	VC_156_0	3	0.1908	0.996909	3.99118	0.1902	1	1	1	1
Vibrio~phage~VP585	Caudovirales	Myoviridae	Vhmlvirus	preVC_156	Clustered	VC_156_0	3	0.1908	0.996909	3.99118	0.1902	1	1	1	1
Vibrio~phage~vB_VpaM_MAR	Caudovirales	Myoviridae	Vhmlvirus	preVC_156	Clustered	VC_156_0	3	0.1908	0.996909	3.99118	0.1902	1	1	1	1
Bacillus~phage~SP-15	Caudovirales	Myoviridae	Thornevirus	preVC_157	Clustered/Singleton	VC_157_0	1	0	0	0	0	1	1	1	1
Bacillus~virus~G	Caudovirales	Myoviridae	Unassigned	preVC_157	Clustered/Singleton	VC_157_1	1	0	0	0	0	1	1	1	0
Bacillus~phage~AR9	Caudovirales	Myoviridae	Unassigned	preVC_158	Clustered	VC_158_0	2	0.7301	0.333333	1.41421	0.2434	1	1	1	0
Bacillus~virus~PBS1	Caudovirales	Myoviridae	Unassigned	preVC_158	Clustered	VC_158_0	2	0.7301	0.333333	1.41421	0.2434	1	1	1	0
Bacillus~phage~Aurora	Caudovirales	Podoviridae	Unassigned	preVC_159	Clustered	VC_159_0	4	0.6788	0.999973	2.85323	0.6788	1	1	1	0
Bacillus~phage~Claudi	Caudovirales	Podoviridae	Unassigned	preVC_159	Clustered	VC_159_0	4	0.6788	0.999973	2.85323	0.6788	1	1	1	0
Bacillus~phage~MG-B1	Caudovirales	Podoviridae	Unassigned	preVC_159	Clustered	VC_159_0	4	0.6788	0.999973	2.85323	0.6788	1	1	1	0
Bacillus~phage~Stitch	Caudovirales	Podoviridae	Unassigned	preVC_159	Clustered	VC_159_0	4	0.6788	0.999973	2.85323	0.6788	1	1	1	0
Achromobacter~phage~JWF	Caudovirales	Siphoviridae	Unassigned	preVC_16	Clustered	VC_16_0	2	1	0	7.28011	0	1	1	1	1
Caulobacter~phage~Seuss	Caudovirales	Siphoviridae	Seussvirus	preVC_16	Clustered	VC_16_0	2	1	0	7.28011	0	1	1	1	1
Bacillus~phage~BPS10C	Caudovirales	Herelleviridae	Wphvirus	preVC_162	Clustered	VC_162_0	16	0.4953	1	6.69908	0.4953	0.8667	1	2	1
Bacillus~phage~BPS13	Caudovirales	Myoviridae	Wphvirus	preVC_162	Clustered	VC_162_0	16	0.4953	1	6.69908	0.4953	0.8667	1	2	1
Bacillus~phage~Belinda	Caudovirales	Herelleviridae	Wphvirus	preVC_162	Clustered	VC_162_0	16	0.4953	1	6.69908	0.4953	0.8667	1	2	1
Bacillus~phage~DIGNKC	Caudovirales	Herelleviridae	Wphvirus	preVC_162	Clustered	VC_162_0	16	0.4953	1	6.69908	0.4953	0.8667	1	2	1
Bacillus~phage~DirtyBetty	Caudovirales	Herelleviridae	Wphvirus	preVC_162	Clustered	VC_162_0	16	0.4953	1	6.69908	0.4953	0.8667	1	2	1
Bacillus~phage~Eyuki	Caudovirales	Myoviridae	Wphvirus	preVC_162	Clustered	VC_162_0	16	0.4953	1	6.69908	0.4953	0.8667	1	2	1
Bacillus~phage~Hakuna	Caudovirales	Myoviridae	Wphvirus	preVC_162	Clustered	VC_162_0	16	0.4953	1	6.69908	0.4953	0.8667	1	2	1
Bacillus~phage~Kida	Caudovirales	Herelleviridae	Wphvirus	preVC_162	Clustered	VC_162_0	16	0.4953	1	6.69908	0.4953	0.8667	1	2	1
Bacillus~phage~Megatron	Caudovirales	Myoviridae	Wphvirus	preVC_162	Clustered	VC_162_0	16	0.4953	1	6.69908	0.4953	0.8667	1	2	1
Bacillus~phage~Nemo	Caudovirales	Herelleviridae	Wphvirus	preVC_162	Clustered	VC_162_0	16	0.4953	1	6.69908	0.4953	0.8667	1	2	1
Bacillus~phage~Nigalana	Caudovirales	Herelleviridae	Wphvirus	preVC_162	Clustered	VC_162_0	16	0.4953	1	6.69908	0.4953	0.8667	1	2	1
Bacillus~phage~NotTheCreek	Caudovirales	Herelleviridae	Wphvirus	preVC_162	Clustered	VC_162_0	16	0.4953	1	6.69908	0.4953	0.8667	1	2	1
Bacillus~phage~SageFayge	Caudovirales	Herelleviridae	Wphvirus	preVC_162	Clustered	VC_162_0	16	0.4953	1	6.69908	0.4953	0.8667	1	2	1
Bacillus~phage~SalinJah	Caudovirales	Herelleviridae	Wphvirus	preVC_162	Clustered	VC_162_0	16	0.4953	1	6.69908	0.4953	0.8667	1	2	1
Bacillus~phage~W.Ph.	Caudovirales	Myoviridae	Wphvirus	preVC_162	Clustered	VC_162_0	16	0.4953	1	6.69908	0.4953	0.8667	1	2	1
Bacillus~phage~Zuko	Caudovirales	Herelleviridae	Wphvirus	preVC_162	Clustered	VC_162_0	16	0.4953	1	6.69908	0.4953	0.8667	1	2	1
Bacillus~phage~CampHawk	Caudovirales	Myoviridae	Spo1virus	preVC_163	Clustered	VC_163_0	2	0.2554	0.908479	2.44949	0.232	1	1	1	1
Bacillus~virus~SPO1	Caudovirales	Myoviridae	Spo1virus	preVC_163	Clustered	VC_163_0	2	0.2554	0.908479	2.44949	0.232	1	1	1	1
Clostridium~phage~c-st	Caudovirales	Siphoviridae	Unassigned	preVC_164	Clustered/Singleton	VC_164_0	1	0	0	0	0	1	1	1	0
Clostridium~phage~phiCD211	Caudovirales	Siphoviridae	Unassigned	preVC_164	Clustered/Singleton	VC_164_1	1	0	0	0	0	1	1	1	0
Bacillus~virus~SPbeta	Caudovirales	Siphoviridae	Spbetavirus	preVC_164	Clustered/Singleton	VC_164_2	1	0	0	0	0	1	1	1	1
Staphylococcus~phage~SPbeta-like	Caudovirales	Siphoviridae	Spbetavirus	preVC_164	Clustered/Singleton	VC_164_3	1	0	0	0	0	1	1	1	1
Geobacillus~virus~E3	Caudovirales	Siphoviridae	Unassigned	preVC_164	Clustered/Singleton	VC_164_4	1	0	0	0	0	1	1	1	0
Bacillus~phage~vB_BanS-Tsamsa	Caudovirales	Siphoviridae	Unassigned	preVC_164	Clustered/Singleton	VC_164_5	1	0	0	0	0	1	1	1	0
Brevibacillus~phage~Sundance	Caudovirales	Siphoviridae	Unassigned	preVC_164	Clustered/Singleton	VC_164_6	1	0	0	0	0	1	1	1	0
Bacillus~phage~BCD7	Caudovirales	Myoviridae	Unassigned	preVC_166	Clustered	VC_166_0	2	0.8865	0	8.48528	0	1	1	1	0
Streptomyces~phage~BRock	Caudovirales	Myoviridae	Unassigned	preVC_166	Clustered	VC_166_0	2	0.8865	0	8.48528	0	1	1	1	0
Lactobacillus~phage~LL-H	Caudovirales	Siphoviridae	Unassigned	preVC_168	Clustered	VC_168_0	2	0.2489	0.898366	5.2915	0.2236	1	1	1	0
Lactobacillus~phage~phiJB	Caudovirales	Siphoviridae	Unassigned	preVC_168	Clustered	VC_168_0	2	0.2489	0.898366	5.2915	0.2236	1	1	1	0
Eggerthella~phage~PMBT5	Caudovirales	Siphoviridae	Lentavirus	preVC_169	Clustered	VC_169_0	2	0.0971	0	5.74456	0	1	1	1	2
Faecalibacterium~phage~FP_Lugh	Caudovirales	Siphoviridae	Lughvirus	preVC_169	Clustered	VC_169_0	2	0.0971	0	5.74456	0	1	1	1	2
Salmonella~phage~BP63	Caudovirales	Myoviridae	Rosemountvirus	preVC_17	Clustered	VC_17_0	7	0.9438	1	3.47115	0.9438	1	1	1	2
Salmonella~phage~SE13	Caudovirales	Myoviridae	Rosemountvirus	preVC_17	Clustered	VC_17_0	7	0.9438	1	3.47115	0.9438	1	1	1	2
Salmonella~phage~SE4	Caudovirales	Myoviridae	Loughboroughvirus	preVC_17	Clustered	VC_17_0	7	0.9438	1	3.47115	0.9438	1	1	1	2
Salmonella~phage~UPF_BP2	Caudovirales	Myoviridae	Rosemountvirus	preVC_17	Clustered	VC_17_0	7	0.9438	1	3.47115	0.9438	1	1	1	2
Salmonella~phage~ZCSE2	Caudovirales	Myoviridae	Loughboroughvirus	preVC_17	Clustered	VC_17_0	7	0.9438	1	3.47115	0.9438	1	1	1	2
Salmonella~phage~birk	Caudovirales	Myoviridae	Rosemountvirus	preVC_17	Clustered	VC_17_0	7	0.9438	1	3.47115	0.9438	1	1	1	2
Salmonella~phage~yarpen	Caudovirales	Myoviridae	Rosemountvirus	preVC_17	Clustered	VC_17_0	7	0.9438	1	3.47115	0.9438	1	1	1	2
Listeria~phage~A006	Caudovirales	Siphoviridae	Unassigned	preVC_170	Clustered	VC_170_0	6	0.7537	1	8.10285	0.7537	0.6667	1	1	0
Listeria~phage~A118	Caudovirales	Siphoviridae	Unassigned	preVC_170	Clustered	VC_170_0	6	0.7537	1	8.10285	0.7537	0.6667	1	1	0
Listeria~phage~A500	Caudovirales	Siphoviridae	Unassigned	preVC_170	Clustered	VC_170_0	6	0.7537	1	8.10285	0.7537	0.6667	1	1	0
Listeria~phage~LP-030-3	Caudovirales	Siphoviridae	Unassigned	preVC_170	Clustered	VC_170_0	6	0.7537	1	8.10285	0.7537	0.6667	1	1	0
Listeria~phage~vB_LmoS_188	Caudovirales	Siphoviridae	Unassigned	preVC_170	Clustered	VC_170_0	6	0.7537	1	8.10285	0.7537	0.6667	1	1	0
Listeria~phage~vB_LmoS_293	Caudovirales	Siphoviridae	Unassigned	preVC_170	Clustered	VC_170_0	6	0.7537	1	8.10285	0.7537	0.6667	1	1	0
Paenibacillus~phage~BN12	Caudovirales	Siphoviridae	Sitaravirus	preVC_171	Clustered	VC_171_0	20	0.8659	1	5.86558	0.8659	1	1	1	1
Paenibacillus~phage~Diva	Caudovirales	Siphoviridae	Sitaravirus	preVC_171	Clustered	VC_171_0	20	0.8659	1	5.86558	0.8659	1	1	1	1
Paenibacillus~phage~Eltigre	Caudovirales	Siphoviridae	Sitaravirus	preVC_171	Clustered	VC_171_0	20	0.8659	1	5.86558	0.8659	1	1	1	1
Paenibacillus~phage~Fern	Caudovirales	Siphoviridae	Sitaravirus	preVC_171	Clustered	VC_171_0	20	0.8659	1	5.86558	0.8659	1	1	1	1
Paenibacillus~phage~HB10c2	Caudovirales	Siphoviridae	Sitaravirus	preVC_171	Clustered	VC_171_0	20	0.8659	1	5.86558	0.8659	1	1	1	1
Paenibacillus~phage~Jacopo	Caudovirales	Siphoviridae	Sitaravirus	preVC_171	Clustered	VC_171_0	20	0.8659	1	5.86558	0.8659	1	1	1	1
Paenibacillus~phage~Kawika	Caudovirales	Siphoviridae	Sitaravirus	preVC_171	Clustered	VC_171_0	20	0.8659	1	5.86558	0.8659	1	1	1	1
Paenibacillus~phage~Leyra	Caudovirales	Siphoviridae	Sitaravirus	preVC_171	Clustered	VC_171_0	20	0.8659	1	5.86558	0.8659	1	1	1	1
Paenibacillus~phage~Likha	Caudovirales	Siphoviridae	Sitaravirus	preVC_171	Clustered	VC_171_0	20	0.8659	1	5.86558	0.8659	1	1	1	1
Paenibacillus~phage~Lucielle	Caudovirales	Siphoviridae	Sitaravirus	preVC_171	Clustered	VC_171_0	20	0.8659	1	5.86558	0.8659	1	1	1	1
Paenibacillus~phage~PBL1c	Caudovirales	Siphoviridae	Sitaravirus	preVC_171	Clustered	VC_171_0	20	0.8659	1	5.86558	0.8659	1	1	1	1
Paenibacillus~phage~Pagassa	Caudovirales	Siphoviridae	Sitaravirus	preVC_171	Clustered	VC_171_0	20	0.8659	1	5.86558	0.8659	1	1	1	1
Paenibacillus~phage~Rani	Caudovirales	Siphoviridae	Sitaravirus	preVC_171	Clustered	VC_171_0	20	0.8659	1	5.86558	0.8659	1	1	1	1
Paenibacillus~phage~Shelly	Caudovirales	Siphoviridae	Sitaravirus	preVC_171	Clustered	VC_171_0	20	0.8659	1	5.86558	0.8659	1	1	1	1
Paenibacillus~phage~Sitara	Caudovirales	Siphoviridae	Sitaravirus	preVC_171	Clustered	VC_171_0	20	0.8659	1	5.86558	0.8659	1	1	1	1
Paenibacillus~phage~Tadhana	Caudovirales	Siphoviridae	Sitaravirus	preVC_171	Clustered	VC_171_0	20	0.8659	1	5.86558	0.8659	1	1	1	1
Paenibacillus~phage~Willow	Caudovirales	Siphoviridae	Sitaravirus	preVC_171	Clustered	VC_171_0	20	0.8659	1	5.86558	0.8659	1	1	1	1
Paenibacillus~phage~Xenia	Caudovirales	Siphoviridae	Sitaravirus	preVC_171	Clustered	VC_171_0	20	0.8659	1	5.86558	0.8659	1	1	1	1
Paenibacillus~phage~Yerffej	Caudovirales	Siphoviridae	Sitaravirus	preVC_171	Clustered	VC_171_0	20	0.8659	1	5.86558	0.8659	1	1	1	1
Paenibacillus~phage~phiIBB_Pl23	Caudovirales	Siphoviridae	Sitaravirus	preVC_171	Clustered	VC_171_0	20	0.8659	1	5.86558	0.8659	1	1	1	1
Streptococcus~phage~A25	Caudovirales	Siphoviridae	Unassigned	preVC_173	Clustered	VC_173_0	5	0.3018	1	6.1752	0.3018	1	1	1	0
Streptococcus~phage~MM1	Caudovirales	Siphoviridae	Unassigned	preVC_173	Clustered	VC_173_0	5	0.3018	1	6.1752	0.3018	1	1	1	0
Streptococcus~phage~phiARI0468-4	Caudovirales	Siphoviridae	Unassigned	preVC_173	Clustered	VC_173_0	5	0.3018	1	6.1752	0.3018	1	1	1	0
Streptococcus~phage~phiBHN167	Caudovirales	Siphoviridae	Unassigned	preVC_173	Clustered	VC_173_0	5	0.3018	1	6.1752	0.3018	1	1	1	0
Streptococcus~phage~phiNJ2	Caudovirales	Siphoviridae	Unassigned	preVC_173	Clustered	VC_173_0	5	0.3018	1	6.1752	0.3018	1	1	1	0
Lactobacillus~phage~Bacchae	Caudovirales	Herelleviridae	Harbinvirus	preVC_174	Clustered	VC_174_0	4	0.3138	0.999962	5.58852	0.3138	1	1	1	1
Lactobacillus~phage~Bromius	Caudovirales	Herelleviridae	Harbinvirus	preVC_174	Clustered	VC_174_0	4	0.3138	0.999962	5.58852	0.3138	1	1	1	1
Lactobacillus~phage~Iacchus	Caudovirales	Herelleviridae	Harbinvirus	preVC_174	Clustered	VC_174_0	4	0.3138	0.999962	5.58852	0.3138	1	1	1	1
Lactobacillus~phage~Semele	Caudovirales	Herelleviridae	Harbinvirus	preVC_174	Clustered	VC_174_0	4	0.3138	0.999962	5.58852	0.3138	1	1	1	1
Lactobacillus~phage~Lpa804	Caudovirales	Herelleviridae	Harbinvirus	preVC_174	Clustered	VC_174_1	3	0.1248	0.990419	8.43339	0.1236	0.6667	1	2	1
Lactobacillus~phage~LpeD	Caudovirales	Herelleviridae	Unassigned	preVC_174	Clustered	VC_174_1	3	0.1248	0.990419	8.43339	0.1236	0.6667	1	2	1
Lactobacillus~virus~LP65	Caudovirales	Myoviridae	Unassigned	preVC_174	Clustered	VC_174_1	3	0.1248	0.990419	8.43339	0.1236	0.6667	1	2	1
Lactobacillus~phage~3-521	Caudovirales	Herelleviridae	Unassigned	preVC_174	Clustered/Singleton	VC_174_2	1	0	0	0	0	1	1	1	0
Lactobacillus~phage~521B	Caudovirales	Herelleviridae	Unassigned	preVC_175	Clustered	VC_175_0	2	0.1312	0.912357	3.4641	0.1197	1	1	1	0
Lactobacillus~phage~SAC12B	Caudovirales	Herelleviridae	Unassigned	preVC_175	Clustered	VC_175_0	2	0.1312	0.912357	3.4641	0.1197	1	1	1	0
Bacillus~phage~BalMu-1	Caudovirales	Myoviridae	Unassigned	preVC_177	Clustered	VC_177_0	2	0.0534	0.745692	6.55744	0.0398	1	1	1	1
Faecalibacterium~phage~FP_Mushu	Caudovirales	Myoviridae	Mushuvirus	preVC_177	Clustered	VC_177_0	2	0.0534	0.745692	6.55744	0.0398	1	1	1	1
Clostridium~phage~phiCDHM19	Caudovirales	Myoviridae	Lubbockvirus	preVC_178	Clustered	VC_178_0	2	0.0945	0.903189	6.63325	0.0853	1	1	1	2
Clostridium~virus~phiCD119	Caudovirales	Myoviridae	Cd119virus	preVC_178	Clustered	VC_178_0	2	0.0945	0.903189	6.63325	0.0853	1	1	1	2
Clostridium~phage~CDKM15	Caudovirales	Myoviridae	Lubbockvirus	preVC_178	Clustered	VC_178_1	5	0.3736	1	6.87948	0.3736	1	1	1	2
Clostridium~phage~CDKM9	Caudovirales	Myoviridae	Lubbockvirus	preVC_178	Clustered	VC_178_1	5	0.3736	1	6.87948	0.3736	1	1	1	2
Clostridium~phage~phiCD505	Caudovirales	Myoviridae	Lubbockvirus	preVC_178	Clustered	VC_178_1	5	0.3736	1	6.87948	0.3736	1	1	1	2
Clostridium~phage~phiMMP02	Caudovirales	Myoviridae	Lubbockvirus	preVC_178	Clustered	VC_178_1	5	0.3736	1	6.87948	0.3736	1	1	1	2
Clostridium~virus~phiCD27	Caudovirales	Myoviridae	Cd119virus	preVC_178	Clustered	VC_178_1	5	0.3736	1	6.87948	0.3736	1	1	1	2
Clostridium~phage~CDMH1	Caudovirales	Myoviridae	Lubbockvirus	preVC_178	Clustered	VC_178_2	4	0.2716	0.999962	7.09097	0.2715	1	1	1	2
Clostridium~phage~phiMMP01	Caudovirales	Myoviridae	Lubbockvirus	preVC_178	Clustered	VC_178_2	4	0.2716	0.999962	7.09097	0.2715	1	1	1	2
Clostridium~phage~phiMMP03	Caudovirales	Myoviridae	Lubbockvirus	preVC_178	Clustered	VC_178_2	4	0.2716	0.999962	7.09097	0.2715	1	1	1	2
Clostridium~virus~phiC2	Caudovirales	Myoviridae	Cd119virus	preVC_178	Clustered	VC_178_2	4	0.2716	0.999962	7.09097	0.2715	1	1	1	2
Bacillus~phage~Bam35c	Kalamavirales	Tectiviridae	Betatectivirus	preVC_179	Clustered	VC_179_0	4	1	0	4.11989	0	1	1	1	1
Bacillus~phage~GIL16c	Kalamavirales	Tectiviridae	Betatectivirus	preVC_179	Clustered	VC_179_0	4	1	0	4.11989	0	1	1	1	1
Bacillus~phage~Wip1	Kalamavirales	Tectiviridae	Betatectivirus	preVC_179	Clustered	VC_179_0	4	1	0	4.11989	0	1	1	1	1
Bacillus~virus~AP50	Kalamavirales	Tectiviridae	Betatectivirus	preVC_179	Clustered	VC_179_0	4	1	0	4.11989	0	1	1	1	1
Bacteriophage~sp.	Unassigned	Unassigned	Unassigned	preVC_18	Clustered	VC_18_0	20	0.8518	1	5.27939	0.8518	0.9947	1	1	1
Enterobacter~phage~Enc34	Caudovirales	Siphoviridae	Chivirus	preVC_18	Clustered	VC_18_0	20	0.8518	1	5.27939	0.8518	0.9947	1	1	1
Klebsiella~phage~KPN~N137	Caudovirales	Siphoviridae	Unassigned	preVC_18	Clustered	VC_18_0	20	0.8518	1	5.27939	0.8518	0.9947	1	1	1
Klebsiella~phage~Seifer	Caudovirales	Siphoviridae	Unassigned	preVC_18	Clustered	VC_18_0	20	0.8518	1	5.27939	0.8518	0.9947	1	1	1
Klebsiella~phage~Soft	Caudovirales	Siphoviridae	Unassigned	preVC_18	Clustered	VC_18_0	20	0.8518	1	5.27939	0.8518	0.9947	1	1	1
Proteus~phage~pPM_01	Caudovirales	Siphoviridae	Chivirus	preVC_18	Clustered	VC_18_0	20	0.8518	1	5.27939	0.8518	0.9947	1	1	1
Providencia~phage~Redjac	Caudovirales	Siphoviridae	Chivirus	preVC_18	Clustered	VC_18_0	20	0.8518	1	5.27939	0.8518	0.9947	1	1	1
Salmonella~phage~118970_sal1	Caudovirales	Siphoviridae	Chivirus	preVC_18	Clustered	VC_18_0	20	0.8518	1	5.27939	0.8518	0.9947	1	1	1
Salmonella~phage~35	Caudovirales	Siphoviridae	Chivirus	preVC_18	Clustered	VC_18_0	20	0.8518	1	5.27939	0.8518	0.9947	1	1	1
Salmonella~phage~37	Caudovirales	Siphoviridae	Chivirus	preVC_18	Clustered	VC_18_0	20	0.8518	1	5.27939	0.8518	0.9947	1	1	1
Salmonella~phage~BP12C	Caudovirales	Siphoviridae	Chivirus	preVC_18	Clustered	VC_18_0	20	0.8518	1	5.27939	0.8518	0.9947	1	1	1
Salmonella~phage~BSPM4	Caudovirales	Siphoviridae	Chivirus	preVC_18	Clustered	VC_18_0	20	0.8518	1	5.27939	0.8518	0.9947	1	1	1
Salmonella~phage~KFS-SE1	Caudovirales	Siphoviridae	Chivirus	preVC_18	Clustered	VC_18_0	20	0.8518	1	5.27939	0.8518	0.9947	1	1	1
Salmonella~phage~ST-101	Caudovirales	Siphoviridae	Chivirus	preVC_18	Clustered	VC_18_0	20	0.8518	1	5.27939	0.8518	0.9947	1	1	1
Salmonella~phage~Siskin	Caudovirales	Siphoviridae	Chivirus	preVC_18	Clustered	VC_18_0	20	0.8518	1	5.27939	0.8518	0.9947	1	1	1
Salmonella~virus~Chi	Caudovirales	Siphoviridae	Chivirus	preVC_18	Clustered	VC_18_0	20	0.8518	1	5.27939	0.8518	0.9947	1	1	1
Salmonella~virus~FSLSP030	Caudovirales	Siphoviridae	Chivirus	preVC_18	Clustered	VC_18_0	20	0.8518	1	5.27939	0.8518	0.9947	1	1	1
Salmonella~virus~FSLSP088	Caudovirales	Siphoviridae	Chivirus	preVC_18	Clustered	VC_18_0	20	0.8518	1	5.27939	0.8518	0.9947	1	1	1
Salmonella~virus~SPN19	Caudovirales	Siphoviridae	Chivirus	preVC_18	Clustered	VC_18_0	20	0.8518	1	5.27939	0.8518	0.9947	1	1	1
Salmonella~virus~iEPS5	Caudovirales	Siphoviridae	Chivirus	preVC_18	Clustered	VC_18_0	20	0.8518	1	5.27939	0.8518	0.9947	1	1	1
Bacillus~phage~Fah	Caudovirales	Siphoviridae	Wbetavirus	preVC_181	Clustered	VC_181_0	3	0.3637	0.996306	2.79371	0.3624	1	1	1	1
Bacillus~phage~Gamma	Caudovirales	Siphoviridae	Wbetavirus	preVC_181	Clustered	VC_181_0	3	0.3637	0.996306	2.79371	0.3624	1	1	1	1
Bacillus~virus~Wbeta	Caudovirales	Siphoviridae	Wbetavirus	preVC_181	Clustered	VC_181_0	3	0.3637	0.996306	2.79371	0.3624	1	1	1	1
Bacillus~phage~PfEFR-4	Caudovirales	Siphoviridae	Unassigned	preVC_182	Clustered	VC_182_0	3	0.2565	0.996753	3.95413	0.2557	1	1	1	0
Bacillus~phage~PfEFR-5	Caudovirales	Siphoviridae	Unassigned	preVC_182	Clustered	VC_182_0	3	0.2565	0.996753	3.95413	0.2557	1	1	1	0
Bacillus~phage~vB_BceS-MY192	Caudovirales	Siphoviridae	Unassigned	preVC_182	Clustered	VC_182_0	3	0.2565	0.996753	3.95413	0.2557	1	1	1	0
Lactobacillus~phage~PLE2	Caudovirales	Siphoviridae	Unassigned	preVC_183	Clustered	VC_183_0	2	0.3315	0.881567	6.16441	0.2923	1	1	1	0
Lactobacillus~phage~iA2	Caudovirales	Siphoviridae	Unassigned	preVC_183	Clustered	VC_183_0	2	0.3315	0.881567	6.16441	0.2923	1	1	1	0
Bacillus~phage~TP21-L	Caudovirales	Siphoviridae	Tp21virus	preVC_184	Clustered	VC_184_0	2	0.7481	0.6	2.64575	0.4488	1	1	1	1
Bacillus~virus~BMBtp2	Caudovirales	Siphoviridae	Tp21virus	preVC_184	Clustered	VC_184_0	2	0.7481	0.6	2.64575	0.4488	1	1	1	1
Bacillus~phage~vB_BtS_B83	Caudovirales	Siphoviridae	Unassigned	preVC_185	Clustered	VC_185_0	2	0.4633	0.897161	5.56776	0.4157	1	1	1	0
Bacillus~phage~vB_BtS_BMBtp14	Caudovirales	Siphoviridae	Unassigned	preVC_185	Clustered	VC_185_0	2	0.4633	0.897161	5.56776	0.4157	1	1	1	0
Brevibacillus~phage~Abouo	Caudovirales	Myoviridae	Abouovirus	preVC_186	Clustered	VC_186_0	5	0.756	1	6.06834	0.756	1	1	1	2
Brevibacillus~phage~Davies	Caudovirales	Myoviridae	Abouovirus	preVC_186	Clustered	VC_186_0	5	0.756	1	6.06834	0.756	1	1	1	2
Brevibacillus~phage~Jimmer1	Caudovirales	Myoviridae	Jimmervirus	preVC_186	Clustered	VC_186_0	5	0.756	1	6.06834	0.756	1	1	1	2
Brevibacillus~phage~Jimmer2	Caudovirales	Myoviridae	Jimmervirus	preVC_186	Clustered	VC_186_0	5	0.756	1	6.06834	0.756	1	1	1	2
Brevibacillus~phage~Osiris	Caudovirales	Myoviridae	Jimmervirus	preVC_186	Clustered	VC_186_0	5	0.756	1	6.06834	0.756	1	1	1	2
Clostridium~phage~PhiS63	Caudovirales	Siphoviridae	Unassigned	preVC_187	Clustered	VC_187_0	3	0.2551	0.973891	7.01073	0.2484	1	1	1	0
Clostridium~phage~phi3626	Caudovirales	Siphoviridae	Unassigned	preVC_187	Clustered	VC_187_0	3	0.2551	0.973891	7.01073	0.2484	1	1	1	0
Clostridium~phage~phiSM101	Caudovirales	Siphoviridae	Unassigned	preVC_187	Clustered	VC_187_0	3	0.2551	0.973891	7.01073	0.2484	1	1	1	0
Clostridium~phage~phiCT19406B	Caudovirales	Myoviridae	Unassigned	preVC_188	Clustered	VC_188_0	4	0.5123	0.999942	6.48264	0.5122	1	1	2	0
Clostridium~phage~phiCT19406C	Caudovirales	Siphoviridae	Unassigned	preVC_188	Clustered	VC_188_0	4	0.5123	0.999942	6.48264	0.5122	1	1	2	0
Clostridium~phage~phiCT453B	Caudovirales	Myoviridae	Unassigned	preVC_188	Clustered	VC_188_0	4	0.5123	0.999942	6.48264	0.5122	1	1	2	0
Clostridium~phage~phiCTC2B	Caudovirales	Myoviridae	Unassigned	preVC_188	Clustered	VC_188_0	4	0.5123	0.999942	6.48264	0.5122	1	1	2	0
Achromobacter~phage~phiAxp-2	Caudovirales	Siphoviridae	Unassigned	preVC_19	Clustered	VC_19_0	5	0.0922	0.933245	6.84203	0.086	1	1	1	2
Burkholderia~phage~BcepNazgul	Caudovirales	Siphoviridae	Nazgulvirus	preVC_19	Clustered	VC_19_0	5	0.0922	0.933245	6.84203	0.086	1	1	1	2
Burkholderia~phage~vB_BceS_AH2	Caudovirales	Siphoviridae	Ahduovirus	preVC_19	Clustered	VC_19_0	5	0.0922	0.933245	6.84203	0.086	1	1	1	2
Loktanella~phage~pCB2051-A	Caudovirales	Siphoviridae	Unassigned	preVC_19	Clustered	VC_19_0	5	0.0922	0.933245	6.84203	0.086	1	1	1	2
Ruegeria~phage~DSS3-P1	Caudovirales	Siphoviridae	Unassigned	preVC_19	Clustered	VC_19_0	5	0.0922	0.933245	6.84203	0.086	1	1	1	2
Listeria~phage~LMSP-25	Caudovirales	Herelleviridae	Pecentumvirus	preVC_190	Clustered	VC_190_0	14	0.6983	1	4.67013	0.6983	1	1	2	2
Listeria~phage~LMTA-148	Caudovirales	Herelleviridae	Pecentumvirus	preVC_190	Clustered	VC_190_0	14	0.6983	1	4.67013	0.6983	1	1	2	2
Listeria~phage~LMTA-34	Caudovirales	Herelleviridae	Pecentumvirus	preVC_190	Clustered	VC_190_0	14	0.6983	1	4.67013	0.6983	1	1	2	2
Listeria~phage~LMTA-57	Caudovirales	Herelleviridae	Pecentumvirus	preVC_190	Clustered	VC_190_0	14	0.6983	1	4.67013	0.6983	1	1	2	2
Listeria~phage~LMTA-94	Caudovirales	Herelleviridae	Pecentumvirus	preVC_190	Clustered	VC_190_0	14	0.6983	1	4.67013	0.6983	1	1	2	2
Listeria~phage~LP-048	Caudovirales	Herelleviridae	Pecentumvirus	preVC_190	Clustered	VC_190_0	14	0.6983	1	4.67013	0.6983	1	1	2	2
Listeria~phage~LP-064	Caudovirales	Herelleviridae	Pecentumvirus	preVC_190	Clustered	VC_190_0	14	0.6983	1	4.67013	0.6983	1	1	2	2
Listeria~phage~LP-083-2	Caudovirales	Herelleviridae	Pecentumvirus	preVC_190	Clustered	VC_190_0	14	0.6983	1	4.67013	0.6983	1	1	2	2
Listeria~phage~LP-124	Caudovirales	Herelleviridae	Pecentumvirus	preVC_190	Clustered	VC_190_0	14	0.6983	1	4.67013	0.6983	1	1	2	2
Listeria~phage~LP-125	Caudovirales	Herelleviridae	Pecentumvirus	preVC_190	Clustered	VC_190_0	14	0.6983	1	4.67013	0.6983	1	1	2	2
Listeria~phage~List-36	Caudovirales	Herelleviridae	Pecentumvirus	preVC_190	Clustered	VC_190_0	14	0.6983	1	4.67013	0.6983	1	1	2	2
Listeria~phage~vB_LmoM_AG20	Caudovirales	Herelleviridae	Pecentumvirus	preVC_190	Clustered	VC_190_0	14	0.6983	1	4.67013	0.6983	1	1	2	2
Listeria~virus~A511	Caudovirales	Myoviridae	P100virus	preVC_190	Clustered	VC_190_0	14	0.6983	1	4.67013	0.6983	1	1	2	2
Listeria~virus~P100	Caudovirales	Myoviridae	P100virus	preVC_190	Clustered	VC_190_0	14	0.6983	1	4.67013	0.6983	1	1	2	2
Bacillus~phage~Carmen17	Caudovirales	Siphoviridae	Unassigned	preVC_191	Clustered	VC_191_0	2	0.2529	0.906434	2.23607	0.2292	1	1	1	0
Bacillus~phage~PBC1	Caudovirales	Siphoviridae	Unassigned	preVC_191	Clustered	VC_191_0	2	0.2529	0.906434	2.23607	0.2292	1	1	1	0
Clostridium~phage~phiCT19406A	Caudovirales	Siphoviridae	Unassigned	preVC_192	Clustered	VC_192_0	2	0.4349	0.882084	0	0.3836	1	1	1	0
Clostridium~phage~phiCTC2A	Caudovirales	Siphoviridae	Unassigned	preVC_192	Clustered	VC_192_0	2	0.4349	0.882084	0	0.3836	1	1	1	0
Corynebacterium~phage~Adelaide	Caudovirales	Siphoviridae	Unassigned	preVC_193	Clustered	VC_193_0	6	0.7526	1	4.43557	0.7526	1	1	1	1
Corynebacterium~phage~Dina	Caudovirales	Siphoviridae	Unassigned	preVC_193	Clustered	VC_193_0	6	0.7526	1	4.43557	0.7526	1	1	1	1
Corynebacterium~phage~Lederberg	Caudovirales	Siphoviridae	Unassigned	preVC_193	Clustered	VC_193_0	6	0.7526	1	4.43557	0.7526	1	1	1	1
Corynebacterium~phage~SamW	Caudovirales	Siphoviridae	Samwavirus	preVC_193	Clustered	VC_193_0	6	0.7526	1	4.43557	0.7526	1	1	1	1
Corynebacterium~phage~StAB	Caudovirales	Siphoviridae	Unassigned	preVC_193	Clustered	VC_193_0	6	0.7526	1	4.43557	0.7526	1	1	1	1
Corynebacterium~phage~Stiles	Caudovirales	Siphoviridae	Unassigned	preVC_193	Clustered	VC_193_0	6	0.7526	1	4.43557	0.7526	1	1	1	1
Bacteroides~phage~B124-14	Caudovirales	Siphoviridae	Unassigned	preVC_194	Clustered	VC_194_0	2	0.4073	0.890809	2.64575	0.3628	1	1	1	0
Bacteroides~phage~B40-8	Caudovirales	Siphoviridae	Unassigned	preVC_194	Clustered	VC_194_0	2	0.4073	0.890809	2.64575	0.3628	1	1	1	0
Listeria~phage~P35	Caudovirales	Siphoviridae	Unassigned	preVC_195	Clustered	VC_195_0	2	0.4678	0.714286	4.12311	0.3342	1	1	1	0
Listeria~phage~P40	Caudovirales	Siphoviridae	Unassigned	preVC_195	Clustered	VC_195_0	2	0.4678	0.714286	4.12311	0.3342	1	1	1	0
Listeria~phage~B025	Caudovirales	Siphoviridae	Psavirus	preVC_196	Clustered	VC_196_0	4	0.4377	0.999962	7.04172	0.4377	1	1	1	1
Listeria~phage~LP-030-2	Caudovirales	Siphoviridae	Psavirus	preVC_196	Clustered	VC_196_0	4	0.4377	0.999962	7.04172	0.4377	1	1	1	1
Listeria~phage~LP-101	Caudovirales	Siphoviridae	Psavirus	preVC_196	Clustered	VC_196_0	4	0.4377	0.999962	7.04172	0.4377	1	1	1	1
Listeria~phage~PSA	Caudovirales	Siphoviridae	Psavirus	preVC_196	Clustered	VC_196_0	4	0.4377	0.999962	7.04172	0.4377	1	1	1	1
Staphylococcus~phage~SMSAP5	Caudovirales	Siphoviridae	Triavirus	preVC_197	Clustered	VC_197_0	13	0.4036	1	6.36744	0.4036	1	1	1	1
Staphylococcus~phage~StauST398-2	Caudovirales	Siphoviridae	Triavirus	preVC_197	Clustered	VC_197_0	13	0.4036	1	6.36744	0.4036	1	1	1	1
Staphylococcus~phage~YMC/09/04/R1988	Caudovirales	Siphoviridae	Triavirus	preVC_197	Clustered	VC_197_0	13	0.4036	1	6.36744	0.4036	1	1	1	1
Staphylococcus~phage~phi2958PVL	Caudovirales	Siphoviridae	Triavirus	preVC_197	Clustered	VC_197_0	13	0.4036	1	6.36744	0.4036	1	1	1	1
Staphylococcus~phage~phi7401PVL	Caudovirales	Siphoviridae	Triavirus	preVC_197	Clustered	VC_197_0	13	0.4036	1	6.36744	0.4036	1	1	1	1
Staphylococcus~phage~tp310-2	Caudovirales	Siphoviridae	Triavirus	preVC_197	Clustered	VC_197_0	13	0.4036	1	6.36744	0.4036	1	1	1	1
Staphylococcus~phage~vB_SauS_phi2	Caudovirales	Siphoviridae	Triavirus	preVC_197	Clustered	VC_197_0	13	0.4036	1	6.36744	0.4036	1	1	1	1
Staphylococcus~virus~3a	Caudovirales	Siphoviridae	Triavirus	preVC_197	Clustered	VC_197_0	13	0.4036	1	6.36744	0.4036	1	1	1	1
Staphylococcus~virus~42e	Caudovirales	Siphoviridae	Triavirus	preVC_197	Clustered	VC_197_0	13	0.4036	1	6.36744	0.4036	1	1	1	1
Staphylococcus~virus~47	Caudovirales	Siphoviridae	Triavirus	preVC_197	Clustered	VC_197_0	13	0.4036	1	6.36744	0.4036	1	1	1	1
Staphylococcus~virus~IPLA35	Caudovirales	Siphoviridae	Triavirus	preVC_197	Clustered	VC_197_0	13	0.4036	1	6.36744	0.4036	1	1	1	1
Staphylococcus~virus~phi12	Caudovirales	Siphoviridae	Triavirus	preVC_197	Clustered	VC_197_0	13	0.4036	1	6.36744	0.4036	1	1	1	1
Staphylococcus~virus~phiSLT	Caudovirales	Siphoviridae	Triavirus	preVC_197	Clustered	VC_197_0	13	0.4036	1	6.36744	0.4036	1	1	1	1
Streptococcus~phage~315.6	Caudovirales	Siphoviridae	Unassigned	preVC_198	Clustered	VC_198_0	2	0.2171	0.907773	2.82843	0.1971	1	1	1	0
Streptococcus~phage~P9	Caudovirales	Siphoviridae	Unassigned	preVC_198	Clustered	VC_198_0	2	0.2171	0.907773	2.82843	0.1971	1	1	1	0
Bacillus~phage~Mgbh1	Caudovirales	Siphoviridae	Magadivirus	preVC_199	Clustered	VC_199_0	2	0.4128	0.84715	8.48528	0.3497	1	1	1	2
Paenibacillus~phage~Tripp	Caudovirales	Siphoviridae	Trippvirus	preVC_199	Clustered	VC_199_0	2	0.4128	0.84715	8.48528	0.3497	1	1	1	2
Pseudomonas~phage~LKO4	Caudovirales	Siphoviridae	Yuavirus	preVC_2	Clustered	VC_2_0	5	0.5017	1	3.74595	0.5017	1	1	1	1
Pseudomonas~phage~MP1412	Caudovirales	Siphoviridae	Yuavirus	preVC_2	Clustered	VC_2_0	5	0.5017	1	3.74595	0.5017	1	1	1	1
Pseudomonas~phage~PAE1	Caudovirales	Siphoviridae	Yuavirus	preVC_2	Clustered	VC_2_0	5	0.5017	1	3.74595	0.5017	1	1	1	1
Pseudomonas~virus~M6	Caudovirales	Siphoviridae	Yuavirus	preVC_2	Clustered	VC_2_0	5	0.5017	1	3.74595	0.5017	1	1	1	1
Pseudomonas~virus~Yua	Caudovirales	Siphoviridae	Yuavirus	preVC_2	Clustered	VC_2_0	5	0.5017	1	3.74595	0.5017	1	1	1	1
Citrobacter~phage~Michonne	Caudovirales	Myoviridae	Mooglevirus	preVC_20	Clustered	VC_20_0	25	0.8996	1	5.46178	0.8996	0.9967	1	1	4
Citrobacter~phage~Moogle	Caudovirales	Myoviridae	Mooglevirus	preVC_20	Clustered	VC_20_0	25	0.8996	1	5.46178	0.8996	0.9967	1	1	4
Citrobacter~phage~Mordin	Caudovirales	Myoviridae	Mooglevirus	preVC_20	Clustered	VC_20_0	25	0.8996	1	5.46178	0.8996	0.9967	1	1	4
Enterobacteriaphage~UAB_Phi87	Caudovirales	Myoviridae	Felixo1virus	preVC_20	Clustered	VC_20_0	25	0.8996	1	5.46178	0.8996	0.9967	1	1	4
Escherichia~phage~EC6	Caudovirales	Myoviridae	Felixo1virus	preVC_20	Clustered	VC_20_0	25	0.8996	1	5.46178	0.8996	0.9967	1	1	4
Escherichia~phage~HY02	Caudovirales	Myoviridae	Felixo1virus	preVC_20	Clustered	VC_20_0	25	0.8996	1	5.46178	0.8996	0.9967	1	1	4
Escherichia~phage~JH2	Caudovirales	Myoviridae	Felixo1virus	preVC_20	Clustered	VC_20_0	25	0.8996	1	5.46178	0.8996	0.9967	1	1	4
Escherichia~phage~SUSP1	Caudovirales	Myoviridae	Suspvirus	preVC_20	Clustered	VC_20_0	25	0.8996	1	5.46178	0.8996	0.9967	1	1	4
Escherichia~phage~SUSP2	Caudovirales	Myoviridae	Suspvirus	preVC_20	Clustered	VC_20_0	25	0.8996	1	5.46178	0.8996	0.9967	1	1	4
Escherichia~phage~vB_EcoM-VpaE1	Caudovirales	Myoviridae	Felixo1virus	preVC_20	Clustered	VC_20_0	25	0.8996	1	5.46178	0.8996	0.9967	1	1	4
Escherichia~phage~vB_EcoM_AYO145A	Caudovirales	Myoviridae	Felixo1virus	preVC_20	Clustered	VC_20_0	25	0.8996	1	5.46178	0.8996	0.9967	1	1	4
Escherichia~phage~vB_EcoM_Alf5	Caudovirales	Myoviridae	Felixounavirus	preVC_20	Clustered	VC_20_0	25	0.8996	1	5.46178	0.8996	0.9967	1	1	4
Escherichia~phage~wV8	Caudovirales	Myoviridae	Felixo1virus	preVC_20	Clustered	VC_20_0	25	0.8996	1	5.46178	0.8996	0.9967	1	1	4
Escherichia~typing~phage~1	Caudovirales	Myoviridae	Felixo1virus	preVC_20	Clustered	VC_20_0	25	0.8996	1	5.46178	0.8996	0.9967	1	1	4
Salmonella~phage~BPS15Q2	Caudovirales	Myoviridae	Felixounavirus	preVC_20	Clustered	VC_20_0	25	0.8996	1	5.46178	0.8996	0.9967	1	1	4
Salmonella~phage~BPS17L1	Caudovirales	Myoviridae	Felixounavirus	preVC_20	Clustered	VC_20_0	25	0.8996	1	5.46178	0.8996	0.9967	1	1	4
Salmonella~phage~BPS17W1	Caudovirales	Myoviridae	Felixounavirus	preVC_20	Clustered	VC_20_0	25	0.8996	1	5.46178	0.8996	0.9967	1	1	4
Salmonella~phage~FelixO1	Caudovirales	Myoviridae	Felixo1virus	preVC_20	Clustered	VC_20_0	25	0.8996	1	5.46178	0.8996	0.9967	1	1	4
Salmonella~phage~Mushroom	Caudovirales	Myoviridae	Felixo1virus	preVC_20	Clustered	VC_20_0	25	0.8996	1	5.46178	0.8996	0.9967	1	1	4
Salmonella~phage~Si3	Caudovirales	Myoviridae	Felixounavirus	preVC_20	Clustered	VC_20_0	25	0.8996	1	5.46178	0.8996	0.9967	1	1	4
Salmonella~phage~vB_SPuM_SP116	Caudovirales	Myoviridae	Felixounavirus	preVC_20	Clustered	VC_20_0	25	0.8996	1	5.46178	0.8996	0.9967	1	1	4
Shigella~phage~Sf13	Caudovirales	Myoviridae	Mooglevirus	preVC_20	Clustered	VC_20_0	25	0.8996	1	5.46178	0.8996	0.9967	1	1	4
Shigella~phage~Sf14	Caudovirales	Myoviridae	Mooglevirus	preVC_20	Clustered	VC_20_0	25	0.8996	1	5.46178	0.8996	0.9967	1	1	4
Shigella~phage~Sf17	Caudovirales	Myoviridae	Mooglevirus	preVC_20	Clustered	VC_20_0	25	0.8996	1	5.46178	0.8996	0.9967	1	1	4
Staphylococcus~phage~SA1	Caudovirales	Myoviridae	Unassigned	preVC_20	Clustered	VC_20_0	25	0.8996	1	5.46178	0.8996	0.9967	1	1	4
Enterococcus~phage~BC611	Caudovirales	Siphoviridae	Sap6virus	preVC_200	Clustered	VC_200_0	6	0.8996	1	5.99395	0.8996	1	1	1	2
Enterococcus~phage~IMEEF1	Caudovirales	Siphoviridae	Sap6virus	preVC_200	Clustered	VC_200_0	6	0.8996	1	5.99395	0.8996	1	1	1	2
Enterococcus~phage~SAP6	Caudovirales	Siphoviridae	Sap6virus	preVC_200	Clustered	VC_200_0	6	0.8996	1	5.99395	0.8996	1	1	1	2
Enterococcus~phage~VD13	Caudovirales	Siphoviridae	Sap6virus	preVC_200	Clustered	VC_200_0	6	0.8996	1	5.99395	0.8996	1	1	1	2
Enterococcus~phage~vB_EfaS_IME198	Caudovirales	Siphoviridae	Saphexavirus	preVC_200	Clustered	VC_200_0	6	0.8996	1	5.99395	0.8996	1	1	1	2
Streptococcus~phage~SPQS1	Caudovirales	Siphoviridae	Sap6virus	preVC_200	Clustered	VC_200_0	6	0.8996	1	5.99395	0.8996	1	1	1	2
Listeria~phage~LP-026	Caudovirales	Siphoviridae	P70virus	preVC_201	Clustered	VC_201_0	5	0.9037	0.999999	3.84152	0.9037	1	1	1	1
Listeria~phage~LP-037	Caudovirales	Siphoviridae	P70virus	preVC_201	Clustered	VC_201_0	5	0.9037	0.999999	3.84152	0.9037	1	1	1	1
Listeria~phage~LP-110	Caudovirales	Siphoviridae	P70virus	preVC_201	Clustered	VC_201_0	5	0.9037	0.999999	3.84152	0.9037	1	1	1	1
Listeria~phage~LP-114	Caudovirales	Siphoviridae	P70virus	preVC_201	Clustered	VC_201_0	5	0.9037	0.999999	3.84152	0.9037	1	1	1	1
Listeria~phage~P70	Caudovirales	Siphoviridae	P70virus	preVC_201	Clustered	VC_201_0	5	0.9037	0.999999	3.84152	0.9037	1	1	1	1
Bacillus~phage~PM1	Caudovirales	Siphoviridae	Saundersvirus	preVC_202	Clustered	VC_202_0	3	0.3176	0.925986	8.50583	0.2941	0.6667	1	1	2
Geobacillus~phage~GBK2	Caudovirales	Siphoviridae	Unassigned	preVC_202	Clustered	VC_202_0	3	0.3176	0.925986	8.50583	0.2941	0.6667	1	1	2
Geobacillus~phage~TP-84	Caudovirales	Siphoviridae	Tp84virus	preVC_202	Clustered	VC_202_0	3	0.3176	0.925986	8.50583	0.2941	0.6667	1	1	2
Staphylococcus~phage~23MRA	Caudovirales	Siphoviridae	Biseptimavirus	preVC_203	Clustered	VC_203_0	28	0.5468	1	7.84853	0.5468	0.7619	1	1	1
Staphylococcus~phage~3~AJ-2017	Caudovirales	Siphoviridae	Biseptimavirus	preVC_203	Clustered	VC_203_0	28	0.5468	1	7.84853	0.5468	0.7619	1	1	1
Staphylococcus~phage~IME1361_01	Caudovirales	Siphoviridae	Biseptimavirus	preVC_203	Clustered	VC_203_0	28	0.5468	1	7.84853	0.5468	0.7619	1	1	1
Staphylococcus~phage~JS01	Caudovirales	Siphoviridae	Biseptimavirus	preVC_203	Clustered	VC_203_0	28	0.5468	1	7.84853	0.5468	0.7619	1	1	1
Staphylococcus~phage~P1105	Caudovirales	Siphoviridae	Biseptimavirus	preVC_203	Clustered	VC_203_0	28	0.5468	1	7.84853	0.5468	0.7619	1	1	1
Staphylococcus~phage~P282	Caudovirales	Siphoviridae	Biseptimavirus	preVC_203	Clustered	VC_203_0	28	0.5468	1	7.84853	0.5468	0.7619	1	1	1
Staphylococcus~phage~P630	Caudovirales	Siphoviridae	Biseptimavirus	preVC_203	Clustered	VC_203_0	28	0.5468	1	7.84853	0.5468	0.7619	1	1	1
Staphylococcus~phage~P954	Caudovirales	Siphoviridae	Biseptimavirus	preVC_203	Clustered	VC_203_0	28	0.5468	1	7.84853	0.5468	0.7619	1	1	1
Staphylococcus~phage~PVL	Caudovirales	Siphoviridae	Biseptimavirus	preVC_203	Clustered	VC_203_0	28	0.5468	1	7.84853	0.5468	0.7619	1	1	1
Staphylococcus~phage~SA1014ruMSSAST7	Caudovirales	Siphoviridae	Biseptimavirus	preVC_203	Clustered	VC_203_0	28	0.5468	1	7.84853	0.5468	0.7619	1	1	1
Staphylococcus~phage~SA345ruMSSAST8	Caudovirales	Siphoviridae	Biseptimavirus	preVC_203	Clustered	VC_203_0	28	0.5468	1	7.84853	0.5468	0.7619	1	1	1
Staphylococcus~phage~SA7	Caudovirales	Siphoviridae	Biseptimavirus	preVC_203	Clustered	VC_203_0	28	0.5468	1	7.84853	0.5468	0.7619	1	1	1
Staphylococcus~phage~SA780ruMSSAST101	Caudovirales	Siphoviridae	Biseptimavirus	preVC_203	Clustered	VC_203_0	28	0.5468	1	7.84853	0.5468	0.7619	1	1	1
Staphylococcus~phage~StauST398-4	Caudovirales	Siphoviridae	Biseptimavirus	preVC_203	Clustered	VC_203_0	28	0.5468	1	7.84853	0.5468	0.7619	1	1	1
Staphylococcus~phage~phi5967PVL	Caudovirales	Siphoviridae	Biseptimavirus	preVC_203	Clustered	VC_203_0	28	0.5468	1	7.84853	0.5468	0.7619	1	1	1
Staphylococcus~phage~phi7247PVL	Caudovirales	Siphoviridae	Biseptimavirus	preVC_203	Clustered	VC_203_0	28	0.5468	1	7.84853	0.5468	0.7619	1	1	1
Staphylococcus~phage~phiBU01	Caudovirales	Siphoviridae	Biseptimavirus	preVC_203	Clustered	VC_203_0	28	0.5468	1	7.84853	0.5468	0.7619	1	1	1
Staphylococcus~phage~phiN315	Caudovirales	Siphoviridae	Unassigned	preVC_203	Clustered	VC_203_0	28	0.5468	1	7.84853	0.5468	0.7619	1	1	1
Staphylococcus~phage~phiNM3	Caudovirales	Siphoviridae	Biseptimavirus	preVC_203	Clustered	VC_203_0	28	0.5468	1	7.84853	0.5468	0.7619	1	1	1
Staphylococcus~phage~phiPVL-CN125	Caudovirales	Siphoviridae	Biseptimavirus	preVC_203	Clustered	VC_203_0	28	0.5468	1	7.84853	0.5468	0.7619	1	1	1
Staphylococcus~phage~phiSa119	Caudovirales	Siphoviridae	Biseptimavirus	preVC_203	Clustered	VC_203_0	28	0.5468	1	7.84853	0.5468	0.7619	1	1	1
Staphylococcus~phage~phiSa2wa_st22	Caudovirales	Siphoviridae	Biseptimavirus	preVC_203	Clustered	VC_203_0	28	0.5468	1	7.84853	0.5468	0.7619	1	1	1
Staphylococcus~phage~tp310-1	Caudovirales	Siphoviridae	Biseptimavirus	preVC_203	Clustered	VC_203_0	28	0.5468	1	7.84853	0.5468	0.7619	1	1	1
Staphylococcus~phage~tp310-3	Caudovirales	Siphoviridae	Biseptimavirus	preVC_203	Clustered	VC_203_0	28	0.5468	1	7.84853	0.5468	0.7619	1	1	1
Staphylococcus~prophage~phiPV83	Caudovirales	Siphoviridae	Biseptimavirus	preVC_203	Clustered	VC_203_0	28	0.5468	1	7.84853	0.5468	0.7619	1	1	1
Staphylococcus~virus~108PVL	Caudovirales	Siphoviridae	Biseptimavirus	preVC_203	Clustered	VC_203_0	28	0.5468	1	7.84853	0.5468	0.7619	1	1	1
Staphylococcus~virus~13	Caudovirales	Siphoviridae	Biseptimavirus	preVC_203	Clustered	VC_203_0	28	0.5468	1	7.84853	0.5468	0.7619	1	1	1
Staphylococcus~virus~77	Caudovirales	Siphoviridae	Biseptimavirus	preVC_203	Clustered	VC_203_0	28	0.5468	1	7.84853	0.5468	0.7619	1	1	1
Bacillus~phage~Page	Caudovirales	Podoviridae	Pagevirus	preVC_204	Clustered	VC_204_0	6	0.9834	0.999992	2.70041	0.9834	1	1	1	1
Bacillus~phage~Palmer	Caudovirales	Podoviridae	Pagevirus	preVC_204	Clustered	VC_204_0	6	0.9834	0.999992	2.70041	0.9834	1	1	1	1
Bacillus~phage~Pascal	Caudovirales	Podoviridae	Pagevirus	preVC_204	Clustered	VC_204_0	6	0.9834	0.999992	2.70041	0.9834	1	1	1	1
Bacillus~phage~Pavlov	Caudovirales	Podoviridae	Pagevirus	preVC_204	Clustered	VC_204_0	6	0.9834	0.999992	2.70041	0.9834	1	1	1	1
Bacillus~phage~Pony	Caudovirales	Podoviridae	Pagevirus	preVC_204	Clustered	VC_204_0	6	0.9834	0.999992	2.70041	0.9834	1	1	1	1
Bacillus~phage~Pookie	Caudovirales	Podoviridae	Pagevirus	preVC_204	Clustered	VC_204_0	6	0.9834	0.999992	2.70041	0.9834	1	1	1	1
Staphylococcus~phage~IME-SA4	Caudovirales	Siphoviridae	Biseptimavirus	preVC_205	Clustered	VC_205_0	4	0.073	0.999925	8.13552	0.073	0.8333	1	1	1
Staphylococcus~phage~StB20	Caudovirales	Siphoviridae	Unassigned	preVC_205	Clustered	VC_205_0	4	0.073	0.999925	8.13552	0.073	0.8333	1	1	1
Staphylococcus~phage~StB20-like	Caudovirales	Siphoviridae	Unassigned	preVC_205	Clustered	VC_205_0	4	0.073	0.999925	8.13552	0.073	0.8333	1	1	1
Staphylococcus~phage~phiRS7	Caudovirales	Siphoviridae	Unassigned	preVC_205	Clustered	VC_205_0	4	0.073	0.999925	8.13552	0.073	0.8333	1	1	1
Bacillus~phage~Slash	Caudovirales	Siphoviridae	Slashvirus	preVC_207	Clustered	VC_207_0	4	0.9991	0.714286	4.33864	0.7136	1	1	1	1
Bacillus~phage~Stahl	Caudovirales	Siphoviridae	Slashvirus	preVC_207	Clustered	VC_207_0	4	0.9991	0.714286	4.33864	0.7136	1	1	1	1
Bacillus~phage~Staley	Caudovirales	Siphoviridae	Slashvirus	preVC_207	Clustered	VC_207_0	4	0.9991	0.714286	4.33864	0.7136	1	1	1	1
Bacillus~phage~Stills	Caudovirales	Siphoviridae	Slashvirus	preVC_207	Clustered	VC_207_0	4	0.9991	0.714286	4.33864	0.7136	1	1	1	1
Lactococcus~phage~949	Caudovirales	Siphoviridae	Unassigned	preVC_208	Clustered	VC_208_0	3	0.6923	0.993236	6.77667	0.6876	1	1	1	0
Lactococcus~phage~WRP3	Caudovirales	Siphoviridae	Unassigned	preVC_208	Clustered	VC_208_0	3	0.6923	0.993236	6.77667	0.6876	1	1	1	0
Lactococcus~phage~phiL47	Caudovirales	Siphoviridae	Unassigned	preVC_208	Clustered	VC_208_0	3	0.6923	0.993236	6.77667	0.6876	1	1	1	0
Streptococcus~phage~315.1	Caudovirales	Siphoviridae	Unassigned	preVC_209	Clustered	VC_209_0	2	0.1823	0.90949	5.2915	0.1658	1	1	1	0
Streptococcus~phage~phi3396	Caudovirales	Siphoviridae	Unassigned	preVC_209	Clustered	VC_209_0	2	0.1823	0.90949	5.2915	0.1658	1	1	1	0
Bacillus~virus~Andromeda	Caudovirales	Siphoviridae	Andromedavirus	preVC_211	Clustered	VC_211_0	8	1	0	3.6646	0	1	1	1	1
Bacillus~virus~Blastoid	Caudovirales	Siphoviridae	Andromedavirus	preVC_211	Clustered	VC_211_0	8	1	0	3.6646	0	1	1	1	1
Bacillus~virus~Curly	Caudovirales	Siphoviridae	Andromedavirus	preVC_211	Clustered	VC_211_0	8	1	0	3.6646	0	1	1	1	1
Bacillus~virus~Eoghan	Caudovirales	Siphoviridae	Andromedavirus	preVC_211	Clustered	VC_211_0	8	1	0	3.6646	0	1	1	1	1
Bacillus~virus~Finn	Caudovirales	Siphoviridae	Andromedavirus	preVC_211	Clustered	VC_211_0	8	1	0	3.6646	0	1	1	1	1
Bacillus~virus~Glittering	Caudovirales	Siphoviridae	Andromedavirus	preVC_211	Clustered	VC_211_0	8	1	0	3.6646	0	1	1	1	1
Bacillus~virus~Riggi	Caudovirales	Siphoviridae	Andromedavirus	preVC_211	Clustered	VC_211_0	8	1	0	3.6646	0	1	1	1	1
Bacillus~virus~Taylor	Caudovirales	Siphoviridae	Andromedavirus	preVC_211	Clustered	VC_211_0	8	1	0	3.6646	0	1	1	1	1
Staphylococcus~phage~6ec	Caudovirales	Siphoviridae	Sextaecvirus	preVC_212	Clustered	VC_212_0	2	0.3241	0.910607	6.85565	0.2952	1	1	1	1
Staphylococcus~phage~vB_SepS_SEP9	Caudovirales	Siphoviridae	Sextaecvirus	preVC_212	Clustered	VC_212_0	2	0.3241	0.910607	6.85565	0.2952	1	1	1	1
Bordetella~virus~BPP1	Caudovirales	Podoviridae	Bpp1virus	preVC_213	Clustered	VC_213_0	3	0.1459	0.985154	7.02345	0.1437	1	1	1	1
Pseudomonas~phage~AF	Caudovirales	Podoviridae	Unassigned	preVC_213	Clustered	VC_213_0	3	0.1459	0.985154	7.02345	0.1437	1	1	1	1
Xanthomonas~citri~phage~CP2	Caudovirales	Podoviridae	Unassigned	preVC_213	Clustered	VC_213_0	3	0.1459	0.985154	7.02345	0.1437	1	1	1	1
Bacteriophage~APSE-2	Caudovirales	Podoviridae	Unassigned	preVC_214	Clustered	VC_214_0	3	0.1373	0.994827	5.2087	0.1366	1	1	1	0
Hamiltonella~virus~APSE1	Caudovirales	Podoviridae	Unassigned	preVC_214	Clustered	VC_214_0	3	0.1373	0.994827	5.2087	0.1366	1	1	1	0
Sodalis~phage~phiSG1	Caudovirales	Podoviridae	Unassigned	preVC_214	Clustered	VC_214_0	3	0.1373	0.994827	5.2087	0.1366	1	1	1	0
Enterobacteria~phage~HK620	Caudovirales	Podoviridae	Lederbergvirus	preVC_216	Clustered	VC_216_0	19	0.5639	1	7.93722	0.5639	0.8596	1	1	2
Enterobacteria~phage~IME10	Caudovirales	Podoviridae	Lederbergvirus	preVC_216	Clustered	VC_216_0	19	0.5639	1	7.93722	0.5639	0.8596	1	1	2
Enterobacteria~phage~ST104	Caudovirales	Podoviridae	Lederbergvirus	preVC_216	Clustered	VC_216_0	19	0.5639	1	7.93722	0.5639	0.8596	1	1	2
Enterobacteria~phage~Sf101	Caudovirales	Podoviridae	Lederbergvirus	preVC_216	Clustered	VC_216_0	19	0.5639	1	7.93722	0.5639	0.8596	1	1	2
Enterobacteria~phage~UAB_Phi20	Caudovirales	Podoviridae	Lederbergvirus	preVC_216	Clustered	VC_216_0	19	0.5639	1	7.93722	0.5639	0.8596	1	1	2
Salmonella~phage~103203_sal5	Caudovirales	Podoviridae	Lederbergvirus	preVC_216	Clustered	VC_216_0	19	0.5639	1	7.93722	0.5639	0.8596	1	1	2
Salmonella~phage~118970_sal4	Caudovirales	Podoviridae	Lederbergvirus	preVC_216	Clustered	VC_216_0	19	0.5639	1	7.93722	0.5639	0.8596	1	1	2
Salmonella~phage~SE1~(in:P22virus)	Caudovirales	Podoviridae	Lederbergvirus	preVC_216	Clustered	VC_216_0	19	0.5639	1	7.93722	0.5639	0.8596	1	1	2
Salmonella~phage~SEN22	Caudovirales	Podoviridae	Lederbergvirus	preVC_216	Clustered	VC_216_0	19	0.5639	1	7.93722	0.5639	0.8596	1	1	2
Salmonella~phage~SPN9CC	Caudovirales	Podoviridae	Lederbergvirus	preVC_216	Clustered	VC_216_0	19	0.5639	1	7.93722	0.5639	0.8596	1	1	2
Salmonella~phage~ST160	Caudovirales	Podoviridae	Lederbergvirus	preVC_216	Clustered	VC_216_0	19	0.5639	1	7.93722	0.5639	0.8596	1	1	2
Salmonella~phage~UPF_BP1	Caudovirales	Podoviridae	Lederbergvirus	preVC_216	Clustered	VC_216_0	19	0.5639	1	7.93722	0.5639	0.8596	1	1	2
Salmonella~phage~epsilon34	Caudovirales	Podoviridae	Lederbergvirus	preVC_216	Clustered	VC_216_0	19	0.5639	1	7.93722	0.5639	0.8596	1	1	2
Salmonella~phage~g341c	Caudovirales	Podoviridae	Lederbergvirus	preVC_216	Clustered	VC_216_0	19	0.5639	1	7.93722	0.5639	0.8596	1	1	2
Salmonella~phage~vB_SemP_Emek	Caudovirales	Podoviridae	Lederbergvirus	preVC_216	Clustered	VC_216_0	19	0.5639	1	7.93722	0.5639	0.8596	1	1	2
Salmonella~virus~BTP1	Caudovirales	Podoviridae	P22virus	preVC_216	Clustered	VC_216_0	19	0.5639	1	7.93722	0.5639	0.8596	1	1	2
Salmonella~virus~P22	Caudovirales	Podoviridae	P22virus	preVC_216	Clustered	VC_216_0	19	0.5639	1	7.93722	0.5639	0.8596	1	1	2
Salmonella~virus~ST64T	Caudovirales	Podoviridae	P22virus	preVC_216	Clustered	VC_216_0	19	0.5639	1	7.93722	0.5639	0.8596	1	1	2
Shigella~virus~Sf6	Caudovirales	Podoviridae	P22virus	preVC_216	Clustered	VC_216_0	19	0.5639	1	7.93722	0.5639	0.8596	1	1	2
Enterobacteria~phage~SfV	Caudovirales	Myoviridae	Unassigned	preVC_217	Clustered	VC_217_0	6	0.6034	1	6.47507	0.6034	1	1	1	0
Enterobacteria~phage~phiP27	Caudovirales	Myoviridae	Unassigned	preVC_217	Clustered	VC_217_0	6	0.6034	1	6.47507	0.6034	1	1	1	0
Salmonella~phage~118970_sal3	Caudovirales	Myoviridae	Unassigned	preVC_217	Clustered	VC_217_0	6	0.6034	1	6.47507	0.6034	1	1	1	0
Salmonella~phage~ST64B	Caudovirales	Myoviridae	Unassigned	preVC_217	Clustered	VC_217_0	6	0.6034	1	6.47507	0.6034	1	1	1	0
Shigella~phage~SfII	Caudovirales	Myoviridae	Unassigned	preVC_217	Clustered	VC_217_0	6	0.6034	1	6.47507	0.6034	1	1	1	0
Shigella~phage~SfIV	Caudovirales	Myoviridae	Unassigned	preVC_217	Clustered	VC_217_0	6	0.6034	1	6.47507	0.6034	1	1	1	0
Enterobacteria~phage~IME_EC2	Caudovirales	Siphoviridae	Murrayvirus	preVC_218	Clustered	VC_218_0	6	0.7751	1	5.57793	0.7751	1	1	2	4
Escherichia~phage~C130_2	Caudovirales	Podoviridae	Giessenvirus	preVC_218	Clustered	VC_218_0	6	0.7751	1	5.57793	0.7751	1	1	2	4
Escherichia~phage~Skarpretter	Caudovirales	Podoviridae	Skarprettervirus	preVC_218	Clustered	VC_218_0	6	0.7751	1	5.57793	0.7751	1	1	2	4
Escherichia~phage~Sortsne	Caudovirales	Podoviridae	Sortsnevirus	preVC_218	Clustered	VC_218_0	6	0.7751	1	5.57793	0.7751	1	1	2	4
Klebsiella~phage~vB_KpnS_IME279	Caudovirales	Podoviridae	Sortsnevirus	preVC_218	Clustered	VC_218_0	6	0.7751	1	5.57793	0.7751	1	1	2	4
Salmonella~phage~Lumpael	Caudovirales	Siphoviridae	Murrayvirus	preVC_218	Clustered	VC_218_0	6	0.7751	1	5.57793	0.7751	1	1	2	4
Acidianus~bottle-shaped~virus	Unassigned	Ampullaviridae	Ampullavirus	preVC_22	Clustered	VC_22_0	3	1	0	3.45283	0	1	0	1	1
Acidianus~bottle-shaped~virus~2	Unassigned	Ampullaviridae	Ampullavirus	preVC_22	Clustered	VC_22_0	3	1	0	3.45283	0	1	0	1	1
Acidianus~bottle-shaped~virus~3	Unassigned	Ampullaviridae	Ampullavirus	preVC_22	Clustered	VC_22_0	3	1	0	3.45283	0	1	0	1	1
Faecalibacterium~phage~FP_Epona	Caudovirales	Myoviridae	Eponavirus	preVC_220	Clustered	VC_220_0	5	0.6494	0.207542	7.69445	0.1348	1	1	1	4
Faecalibacterium~phage~FP_Lagaffe	Caudovirales	Myoviridae	Lagaffevirus	preVC_220	Clustered	VC_220_0	5	0.6494	0.207542	7.69445	0.1348	1	1	1	4
Faecalibacterium~phage~FP_Taranis	Caudovirales	Myoviridae	Taranisvirus	preVC_220	Clustered	VC_220_0	5	0.6494	0.207542	7.69445	0.1348	1	1	1	4
Faecalibacterium~phage~FP_Toutatis	Caudovirales	Myoviridae	Toutatisvirus	preVC_220	Clustered	VC_220_0	5	0.6494	0.207542	7.69445	0.1348	1	1	1	4
Vibrio~phage~X29	Caudovirales	Myoviridae	Unassigned	preVC_220	Clustered	VC_220_0	5	0.6494	0.207542	7.69445	0.1348	1	1	1	4
Flavobacterium~phage~Fpv10	Caudovirales	Siphoviridae	Unassigned	preVC_221	Clustered	VC_221_0	6	0.8441	1	0	0.8441	1	1	1	0
Flavobacterium~phage~Fpv11	Caudovirales	Siphoviridae	Unassigned	preVC_221	Clustered	VC_221_0	6	0.8441	1	0	0.8441	1	1	1	0
Flavobacterium~phage~Fpv5	Caudovirales	Siphoviridae	Unassigned	preVC_221	Clustered	VC_221_0	6	0.8441	1	0	0.8441	1	1	1	0
Flavobacterium~phage~Fpv6	Caudovirales	Siphoviridae	Unassigned	preVC_221	Clustered	VC_221_0	6	0.8441	1	0	0.8441	1	1	1	0
Flavobacterium~phage~Fpv7	Caudovirales	Siphoviridae	Unassigned	preVC_221	Clustered	VC_221_0	6	0.8441	1	0	0.8441	1	1	1	0
Flavobacterium~phage~Fpv8	Caudovirales	Siphoviridae	Unassigned	preVC_221	Clustered	VC_221_0	6	0.8441	1	0	0.8441	1	1	1	0
Bdellovibrio~phage~phiMH2K	Petitvirales	Microviridae	Bdellomicrovirus	preVC_222	Clustered	VC_222_0	5	0.7893	0.999823	1.5643	0.7891	1	1	1	2
Chlamydia~phage~2	Petitvirales	Microviridae	Chlamydiamicrovirus	preVC_222	Clustered	VC_222_0	5	0.7893	0.999823	1.5643	0.7891	1	1	1	2
Chlamydia~phage~4	Petitvirales	Microviridae	Chlamydiamicrovirus	preVC_222	Clustered	VC_222_0	5	0.7893	0.999823	1.5643	0.7891	1	1	1	2
Chlamydia~phage~CPG1	Petitvirales	Microviridae	Chlamydiamicrovirus	preVC_222	Clustered	VC_222_0	5	0.7893	0.999823	1.5643	0.7891	1	1	1	2
Chlamydia~virus~CPAR39	Petitvirales	Microviridae	Chlamydiamicrovirus	preVC_222	Clustered	VC_222_0	5	0.7893	0.999823	1.5643	0.7891	1	1	1	2
Enterobacter~phage~Tyrion	Caudovirales	Podoviridae	Uetakevirus	preVC_223	Clustered	VC_223_0	5	0.7004	0.999999	5.20915	0.7004	1	1	1	2
Escherichia~phage~TL-2011b	Caudovirales	Podoviridae	Uetakevirus	preVC_223	Clustered	VC_223_0	5	0.7004	0.999999	5.20915	0.7004	1	1	1	2
Escherichia~phage~phiV10	Caudovirales	Podoviridae	Epsilon15virus	preVC_223	Clustered	VC_223_0	5	0.7004	0.999999	5.20915	0.7004	1	1	1	2
Salmonella~phage~SPN1S	Caudovirales	Podoviridae	Epsilon15virus	preVC_223	Clustered	VC_223_0	5	0.7004	0.999999	5.20915	0.7004	1	1	1	2
Salmonella~phage~epsilon15	Caudovirales	Podoviridae	Epsilon15virus	preVC_223	Clustered	VC_223_0	5	0.7004	0.999999	5.20915	0.7004	1	1	1	2
Liberibacter~phage~SC1	Caudovirales	Podoviridae	Unassigned	preVC_224	Clustered	VC_224_0	2	0.6728	0.866667	1	0.5831	1	1	1	0
Liberibacter~phage~SC2	Caudovirales	Podoviridae	Unassigned	preVC_224	Clustered	VC_224_0	2	0.6728	0.866667	1	0.5831	1	1	1	0
Pelagibacter~phage~HTVC011P	Caudovirales	Autographiviridae	Stopavirus	preVC_225	Clustered	VC_225_0	2	0.0455	0.911273	5.74456	0.0415	1	1	1	2
Pelagibacter~phage~HTVC019P	Caudovirales	Autographiviridae	Pelagivirus	preVC_225	Clustered	VC_225_0	2	0.0455	0.911273	5.74456	0.0415	1	1	1	2
Lactobacillus~phage~KC5a	Caudovirales	Myoviridae	Unassigned	preVC_226	Clustered	VC_226_0	4	0.6736	0.999933	5.7112	0.6735	1	1	1	0
Lactobacillus~phage~phiAQ113	Caudovirales	Myoviridae	Unassigned	preVC_226	Clustered	VC_226_0	4	0.6736	0.999933	5.7112	0.6735	1	1	1	0
Lactobacillus~phage~phi~jlb1	Caudovirales	Myoviridae	Unassigned	preVC_226	Clustered	VC_226_0	4	0.6736	0.999933	5.7112	0.6735	1	1	1	0
Lactobacillus~prophage~Lj771	Caudovirales	Myoviridae	Unassigned	preVC_226	Clustered	VC_226_0	4	0.6736	0.999933	5.7112	0.6735	1	1	1	0
Staphylococcus~phage~phiSA_BS1	Caudovirales	Herelleviridae	Baoshanvirus	preVC_227	Clustered	VC_227_0	2	0.0248	0.911107	4.3589	0.0226	1	1	1	1
Staphylococcus~phage~phiSA_BS2	Caudovirales	Herelleviridae	Baoshanvirus	preVC_227	Clustered	VC_227_0	2	0.0248	0.911107	4.3589	0.0226	1	1	1	1
Staphylococcus~phage~676Z	Caudovirales	Myoviridae	Kayvirus	preVC_227	Clustered	VC_227_1	26	0.6359	1	6.08071	0.6359	0.9969	1	2	1
Staphylococcus~phage~812	Caudovirales	Herelleviridae	Kayvirus	preVC_227	Clustered	VC_227_1	26	0.6359	1	6.08071	0.6359	0.9969	1	2	1
Staphylococcus~phage~A3R	Caudovirales	Myoviridae	Kayvirus	preVC_227	Clustered	VC_227_1	26	0.6359	1	6.08071	0.6359	0.9969	1	2	1
Staphylococcus~phage~A5W	Caudovirales	Myoviridae	Kayvirus	preVC_227	Clustered	VC_227_1	26	0.6359	1	6.08071	0.6359	0.9969	1	2	1
Staphylococcus~phage~Fi200W	Caudovirales	Myoviridae	Kayvirus	preVC_227	Clustered	VC_227_1	26	0.6359	1	6.08071	0.6359	0.9969	1	2	1
Staphylococcus~phage~G15	Caudovirales	Myoviridae	Kayvirus	preVC_227	Clustered	VC_227_1	26	0.6359	1	6.08071	0.6359	0.9969	1	2	1
Staphylococcus~phage~IME-SA1	Caudovirales	Myoviridae	Kayvirus	preVC_227	Clustered	VC_227_1	26	0.6359	1	6.08071	0.6359	0.9969	1	2	1
Staphylococcus~phage~IME-SA118	Caudovirales	Myoviridae	Kayvirus	preVC_227	Clustered	VC_227_1	26	0.6359	1	6.08071	0.6359	0.9969	1	2	1
Staphylococcus~phage~IME-SA119	Caudovirales	Myoviridae	Kayvirus	preVC_227	Clustered	VC_227_1	26	0.6359	1	6.08071	0.6359	0.9969	1	2	1
Staphylococcus~phage~IME-SA2	Caudovirales	Myoviridae	Kayvirus	preVC_227	Clustered	VC_227_1	26	0.6359	1	6.08071	0.6359	0.9969	1	2	1
Staphylococcus~phage~ISP	Caudovirales	Myoviridae	Kayvirus	preVC_227	Clustered	VC_227_1	26	0.6359	1	6.08071	0.6359	0.9969	1	2	1
Staphylococcus~phage~JD007	Caudovirales	Myoviridae	Kayvirus	preVC_227	Clustered	VC_227_1	26	0.6359	1	6.08071	0.6359	0.9969	1	2	1
Staphylococcus~phage~MCE-2014	Caudovirales	Myoviridae	Kayvirus	preVC_227	Clustered	VC_227_1	26	0.6359	1	6.08071	0.6359	0.9969	1	2	1
Staphylococcus~phage~MSA6	Caudovirales	Myoviridae	Kayvirus	preVC_227	Clustered	VC_227_1	26	0.6359	1	6.08071	0.6359	0.9969	1	2	1
Staphylococcus~phage~P108	Caudovirales	Myoviridae	Kayvirus	preVC_227	Clustered	VC_227_1	26	0.6359	1	6.08071	0.6359	0.9969	1	2	1
Staphylococcus~phage~P4W	Caudovirales	Myoviridae	Kayvirus	preVC_227	Clustered	VC_227_1	26	0.6359	1	6.08071	0.6359	0.9969	1	2	1
Staphylococcus~phage~S25-3	Caudovirales	Myoviridae	Kayvirus	preVC_227	Clustered	VC_227_1	26	0.6359	1	6.08071	0.6359	0.9969	1	2	1
Staphylococcus~phage~S25-4	Caudovirales	Myoviridae	Kayvirus	preVC_227	Clustered	VC_227_1	26	0.6359	1	6.08071	0.6359	0.9969	1	2	1
Staphylococcus~phage~SA5	Caudovirales	Myoviridae	Kayvirus	preVC_227	Clustered	VC_227_1	26	0.6359	1	6.08071	0.6359	0.9969	1	2	1
Staphylococcus~phage~Sb1	Caudovirales	Herelleviridae	Kayvirus	preVC_227	Clustered	VC_227_1	26	0.6359	1	6.08071	0.6359	0.9969	1	2	1
Staphylococcus~phage~Staph1N	Caudovirales	Myoviridae	Kayvirus	preVC_227	Clustered	VC_227_1	26	0.6359	1	6.08071	0.6359	0.9969	1	2	1
Staphylococcus~phage~Team1	Caudovirales	Myoviridae	Kayvirus	preVC_227	Clustered	VC_227_1	26	0.6359	1	6.08071	0.6359	0.9969	1	2	1
Staphylococcus~phage~phiIPLA-RODI	Caudovirales	Myoviridae	Kayvirus	preVC_227	Clustered	VC_227_1	26	0.6359	1	6.08071	0.6359	0.9969	1	2	1
Staphylococcus~phage~phiSA12	Caudovirales	Myoviridae	Kayvirus	preVC_227	Clustered	VC_227_1	26	0.6359	1	6.08071	0.6359	0.9969	1	2	1
Staphylococcus~virus~G1	Caudovirales	Myoviridae	Kayvirus	preVC_227	Clustered	VC_227_1	26	0.6359	1	6.08071	0.6359	0.9969	1	2	1
Staphylococcus~virus~K	Caudovirales	Myoviridae	Kayvirus	preVC_227	Clustered	VC_227_1	26	0.6359	1	6.08071	0.6359	0.9969	1	2	1
Staphylococcus~phage~phiIBB-SEP1	Caudovirales	Myoviridae	Sep1virus	preVC_227	Clustered	VC_227_2	2	0.0189	0.909919	5.47723	0.0172	1	1	1	1
Staphylococcus~phage~phiIPLA-C1C	Caudovirales	Myoviridae	Sep1virus	preVC_227	Clustered	VC_227_2	2	0.0189	0.909919	5.47723	0.0172	1	1	1	1
Staphylococcus~phage~Stau2	Caudovirales	Myoviridae	Silviavirus	preVC_227	Clustered	VC_227_3	4	0.0627	0.999967	5.34542	0.0627	1	1	1	1
Staphylococcus~phage~vB_SauM_Remus	Caudovirales	Myoviridae	Silviavirus	preVC_227	Clustered	VC_227_3	4	0.0627	0.999967	5.34542	0.0627	1	1	1	1
Staphylococcus~phage~vB_SauM_Romulus	Caudovirales	Myoviridae	Silviavirus	preVC_227	Clustered	VC_227_3	4	0.0627	0.999967	5.34542	0.0627	1	1	1	1
Staphylococcus~virus~SA11	Caudovirales	Myoviridae	Silviavirus	preVC_227	Clustered	VC_227_3	4	0.0627	0.999967	5.34542	0.0627	1	1	1	1
Staphylococcus~phage~vB_SscM-1	Caudovirales	Herelleviridae	Sciuriunavirus	preVC_227	Clustered/Singleton	VC_227_4	1	0	0	0	0	1	1	1	1
Staphylococcus~virus~Twort	Caudovirales	Myoviridae	Twortvirus	preVC_227	Clustered/Singleton	VC_227_5	1	0	0	0	0	1	1	1	1
Enterococcus~phage~phiFL1A	Caudovirales	Siphoviridae	Phifelvirus	preVC_228	Clustered	VC_228_0	3	0.4588	0.994781	6.30165	0.4564	1	1	1	1
Enterococcus~phage~phiFL2A	Caudovirales	Siphoviridae	Phifelvirus	preVC_228	Clustered	VC_228_0	3	0.4588	0.994781	6.30165	0.4564	1	1	1	1
Enterococcus~phage~phiFL3A	Caudovirales	Siphoviridae	Phifelvirus	preVC_228	Clustered	VC_228_0	3	0.4588	0.994781	6.30165	0.4564	1	1	1	1
Streptococcus~phage~DCC1738	Caudovirales	Siphoviridae	Unassigned	preVC_229	Clustered	VC_229_0	11	0.8284	1	6.22355	0.8284	1	1	1	0
Streptococcus~phage~IC1	Caudovirales	Siphoviridae	Unassigned	preVC_229	Clustered	VC_229_0	11	0.8284	1	6.22355	0.8284	1	1	1	0
Streptococcus~phage~K13	Caudovirales	Siphoviridae	Unassigned	preVC_229	Clustered	VC_229_0	11	0.8284	1	6.22355	0.8284	1	1	1	0
Streptococcus~phage~phiARI0004	Caudovirales	Siphoviridae	Unassigned	preVC_229	Clustered	VC_229_0	11	0.8284	1	6.22355	0.8284	1	1	1	0
Streptococcus~phage~phiARI0031	Caudovirales	Siphoviridae	Unassigned	preVC_229	Clustered	VC_229_0	11	0.8284	1	6.22355	0.8284	1	1	1	0
Streptococcus~phage~phiARI0131-1	Caudovirales	Siphoviridae	Unassigned	preVC_229	Clustered	VC_229_0	11	0.8284	1	6.22355	0.8284	1	1	1	0
Streptococcus~phage~phiARI0460-1	Caudovirales	Siphoviridae	Unassigned	preVC_229	Clustered	VC_229_0	11	0.8284	1	6.22355	0.8284	1	1	1	0
Streptococcus~phage~phiARI0462	Caudovirales	Siphoviridae	Unassigned	preVC_229	Clustered	VC_229_0	11	0.8284	1	6.22355	0.8284	1	1	1	0
Streptococcus~phage~phiARI0468-1	Caudovirales	Siphoviridae	Unassigned	preVC_229	Clustered	VC_229_0	11	0.8284	1	6.22355	0.8284	1	1	1	0
Streptococcus~phage~phiARI0468-2	Caudovirales	Siphoviridae	Unassigned	preVC_229	Clustered	VC_229_0	11	0.8284	1	6.22355	0.8284	1	1	1	0
Streptococcus~phage~phiARI0746	Caudovirales	Siphoviridae	Unassigned	preVC_229	Clustered	VC_229_0	11	0.8284	1	6.22355	0.8284	1	1	1	0
Stygiolobus~rod-shaped~virus	Ligamenvirales	Rudiviridae	Rudivirus	preVC_23	Clustered	VC_23_0	12	0.8177	1	4.72428	0.8177	1	1	1	1
Sulfolobus~islandicus~rod-shaped~virus~1	Ligamenvirales	Rudiviridae	Rudivirus	preVC_23	Clustered	VC_23_0	12	0.8177	1	4.72428	0.8177	1	1	1	1
Sulfolobus~islandicus~rod-shaped~virus~10	Ligamenvirales	Rudiviridae	Rudivirus	preVC_23	Clustered	VC_23_0	12	0.8177	1	4.72428	0.8177	1	1	1	1
Sulfolobus~islandicus~rod-shaped~virus~11	Ligamenvirales	Rudiviridae	Rudivirus	preVC_23	Clustered	VC_23_0	12	0.8177	1	4.72428	0.8177	1	1	1	1
Sulfolobus~islandicus~rod-shaped~virus~2	Ligamenvirales	Rudiviridae	Rudivirus	preVC_23	Clustered	VC_23_0	12	0.8177	1	4.72428	0.8177	1	1	1	1
Sulfolobus~islandicus~rod-shaped~virus~4	Ligamenvirales	Rudiviridae	Rudivirus	preVC_23	Clustered	VC_23_0	12	0.8177	1	4.72428	0.8177	1	1	1	1
Sulfolobus~islandicus~rod-shaped~virus~5	Ligamenvirales	Rudiviridae	Rudivirus	preVC_23	Clustered	VC_23_0	12	0.8177	1	4.72428	0.8177	1	1	1	1
Sulfolobus~islandicus~rod-shaped~virus~6	Ligamenvirales	Rudiviridae	Rudivirus	preVC_23	Clustered	VC_23_0	12	0.8177	1	4.72428	0.8177	1	1	1	1
Sulfolobus~islandicus~rod-shaped~virus~7	Ligamenvirales	Rudiviridae	Rudivirus	preVC_23	Clustered	VC_23_0	12	0.8177	1	4.72428	0.8177	1	1	1	1
Sulfolobus~islandicus~rod-shaped~virus~8	Ligamenvirales	Rudiviridae	Rudivirus	preVC_23	Clustered	VC_23_0	12	0.8177	1	4.72428	0.8177	1	1	1	1
Sulfolobus~islandicus~rod-shaped~virus~9	Ligamenvirales	Rudiviridae	Rudivirus	preVC_23	Clustered	VC_23_0	12	0.8177	1	4.72428	0.8177	1	1	1	1
Sulfolobus~islandicus~rudivirus~3	Ligamenvirales	Rudiviridae	Rudivirus	preVC_23	Clustered	VC_23_0	12	0.8177	1	4.72428	0.8177	1	1	1	1
Enterobacteria~phage~HK106	Caudovirales	Siphoviridae	Hk97virus	preVC_231	Clustered	VC_231_0	13	0.4077	1	6.81563	0.4077	1	1	1	2
Enterobacteria~phage~HK140	Caudovirales	Siphoviridae	Hendrixvirus	preVC_231	Clustered	VC_231_0	13	0.4077	1	6.81563	0.4077	1	1	1	2
Enterobacteria~phage~mEp235	Caudovirales	Siphoviridae	Hendrixvirus	preVC_231	Clustered	VC_231_0	13	0.4077	1	6.81563	0.4077	1	1	1	2
Escherichia~phage~HK446	Caudovirales	Siphoviridae	Hk97virus	preVC_231	Clustered	VC_231_0	13	0.4077	1	6.81563	0.4077	1	1	1	2
Escherichia~phage~HK542	Caudovirales	Siphoviridae	Hk97virus	preVC_231	Clustered	VC_231_0	13	0.4077	1	6.81563	0.4077	1	1	1	2
Escherichia~phage~HK544	Caudovirales	Siphoviridae	Hk97virus	preVC_231	Clustered	VC_231_0	13	0.4077	1	6.81563	0.4077	1	1	1	2
Escherichia~phage~HK633	Caudovirales	Siphoviridae	Hk97virus	preVC_231	Clustered	VC_231_0	13	0.4077	1	6.81563	0.4077	1	1	1	2
Escherichia~phage~HK75	Caudovirales	Siphoviridae	Hk97virus	preVC_231	Clustered	VC_231_0	13	0.4077	1	6.81563	0.4077	1	1	1	2
Escherichia~phage~mEp234	Caudovirales	Siphoviridae	Hk97virus	preVC_231	Clustered	VC_231_0	13	0.4077	1	6.81563	0.4077	1	1	1	2
Escherichia~phage~mEpX1	Caudovirales	Siphoviridae	Hk97virus	preVC_231	Clustered	VC_231_0	13	0.4077	1	6.81563	0.4077	1	1	1	2
Escherichia~phage~mEpX2	Caudovirales	Siphoviridae	Hk97virus	preVC_231	Clustered	VC_231_0	13	0.4077	1	6.81563	0.4077	1	1	1	2
Escherichia~virus~HK022	Caudovirales	Siphoviridae	Hk97virus	preVC_231	Clustered	VC_231_0	13	0.4077	1	6.81563	0.4077	1	1	1	2
Escherichia~virus~HK97	Caudovirales	Siphoviridae	Hk97virus	preVC_231	Clustered	VC_231_0	13	0.4077	1	6.81563	0.4077	1	1	1	2
Brucella~phage~BiPBO1	Caudovirales	Siphoviridae	Unassigned	preVC_232	Clustered	VC_232_0	2	0.6462	0.5	7.87401	0.3231	1	1	1	0
Rhizobium~phage~16-3	Caudovirales	Siphoviridae	Unassigned	preVC_232	Clustered	VC_232_0	2	0.6462	0.5	7.87401	0.3231	1	1	1	0
Brucella~phage~Pr	Caudovirales	Podoviridae	Prtbvirus	preVC_233	Clustered	VC_233_0	2	0.8347	0.866667	1	0.7234	1	1	1	1
Brucella~phage~Tb	Caudovirales	Podoviridae	Prtbvirus	preVC_233	Clustered	VC_233_0	2	0.8347	0.866667	1	0.7234	1	1	1	1
Sulfitobacter~phage~NYA-2014a	Caudovirales	Podoviridae	Unassigned	preVC_236	Clustered	VC_236_0	3	0.9699	0.97619	4.0393	0.9468	1	1	1	0
Sulfitobacter~phage~pCB2047-A	Caudovirales	Podoviridae	Unassigned	preVC_236	Clustered	VC_236_0	3	0.9699	0.97619	4.0393	0.9468	1	1	1	0
Sulfitobacter~phage~pCB2047-C	Caudovirales	Podoviridae	Unassigned	preVC_236	Clustered	VC_236_0	3	0.9699	0.97619	4.0393	0.9468	1	1	1	0
Burkholderia~phage~Bcep176	Caudovirales	Siphoviridae	Stanholtvirus	preVC_237	Clustered	VC_237_0	5	0.4536	1	7.143	0.4536	1	1	1	2
Burkholderia~phage~KS9	Caudovirales	Siphoviridae	Stanholtvirus	preVC_237	Clustered	VC_237_0	5	0.4536	1	7.143	0.4536	1	1	1	2
Burkholderia~virus~phi1026b	Caudovirales	Siphoviridae	E125virus	preVC_237	Clustered	VC_237_0	5	0.4536	1	7.143	0.4536	1	1	1	2
Burkholderia~virus~phi6442	Caudovirales	Siphoviridae	E125virus	preVC_237	Clustered	VC_237_0	5	0.4536	1	7.143	0.4536	1	1	1	2
Burkholderia~virus~phiE125	Caudovirales	Siphoviridae	E125virus	preVC_237	Clustered	VC_237_0	5	0.4536	1	7.143	0.4536	1	1	1	2
Escherichia~Stx1~converting~phage	Caudovirales	Podoviridae	Traversvirus	preVC_238	Clustered	VC_238_0	2	0.068	0.910527	2.44949	0.0619	1	1	1	2
Escherichia~phage~Stx2~II	Caudovirales	Podoviridae	Nona33virus	preVC_238	Clustered	VC_238_0	2	0.068	0.910527	2.44949	0.0619	1	1	1	2
Enterobacteria~phage~VT2-Sakai	Caudovirales	Podoviridae	Traversvirus	preVC_238	Clustered	VC_238_1	14	0.5662	1	7.70724	0.5662	0.8901	1	1	5
Enterobacteria~phage~VT2phi_272	Caudovirales	Podoviridae	Oslovirus	preVC_238	Clustered	VC_238_1	14	0.5662	1	7.70724	0.5662	0.8901	1	1	5
Escherichia~phage~933W	Caudovirales	Podoviridae	Nona33virus	preVC_238	Clustered	VC_238_1	14	0.5662	1	7.70724	0.5662	0.8901	1	1	5
Escherichia~phage~Min27	Caudovirales	Podoviridae	Nona33virus	preVC_238	Clustered	VC_238_1	14	0.5662	1	7.70724	0.5662	0.8901	1	1	5
Escherichia~phage~P13374	Caudovirales	Podoviridae	Oslovirus	preVC_238	Clustered	VC_238_1	14	0.5662	1	7.70724	0.5662	0.8901	1	1	5
Escherichia~phage~PA2	Caudovirales	Podoviridae	Tl2011virus	preVC_238	Clustered	VC_238_1	14	0.5662	1	7.70724	0.5662	0.8901	1	1	5
Escherichia~phage~PA28	Caudovirales	Podoviridae	Nona33virus	preVC_238	Clustered	VC_238_1	14	0.5662	1	7.70724	0.5662	0.8901	1	1	5
Escherichia~phage~TL-2011c	Caudovirales	Podoviridae	Tl2011virus	preVC_238	Clustered	VC_238_1	14	0.5662	1	7.70724	0.5662	0.8901	1	1	5
Escherichia~phage~phi191	Caudovirales	Podoviridae	Tl2011virus	preVC_238	Clustered	VC_238_1	14	0.5662	1	7.70724	0.5662	0.8901	1	1	5
Escherichia~phage~vB_EcoP_24B	Caudovirales	Podoviridae	Nona33virus	preVC_238	Clustered	VC_238_1	14	0.5662	1	7.70724	0.5662	0.8901	1	1	5
Shigella~phage~75/02~Stx	Caudovirales	Podoviridae	Pocjvirus	preVC_238	Clustered	VC_238_1	14	0.5662	1	7.70724	0.5662	0.8901	1	1	5
Shigella~phage~POCJ13	Caudovirales	Podoviridae	Pocjvirus	preVC_238	Clustered	VC_238_1	14	0.5662	1	7.70724	0.5662	0.8901	1	1	5
Shigella~phage~Ss-VASD	Caudovirales	Podoviridae	Tl2011virus	preVC_238	Clustered	VC_238_1	14	0.5662	1	7.70724	0.5662	0.8901	1	1	5
Stx2-converting~phage~86	Caudovirales	Podoviridae	Traversvirus	preVC_238	Clustered	VC_238_1	14	0.5662	1	7.70724	0.5662	0.8901	1	1	5
Klebsiella~phage~phiKO2	Caudovirales	Siphoviridae	Unassigned	preVC_239	Clustered	VC_239_0	2	0.2254	0.880109	6.78233	0.1984	1	1	1	0
Yersinia~phage~PY54	Caudovirales	Siphoviridae	Unassigned	preVC_239	Clustered	VC_239_0	2	0.2254	0.880109	6.78233	0.1984	1	1	1	0
Acidianus~filamentous~virus~3	Ligamenvirales	Lipothrixviridae	Betalipothrixvirus	preVC_24	Clustered	VC_24_0	6	0.93	0.999998	5.15343	0.93	1	1	1	1
Acidianus~filamentous~virus~6	Ligamenvirales	Lipothrixviridae	Betalipothrixvirus	preVC_24	Clustered	VC_24_0	6	0.93	0.999998	5.15343	0.93	1	1	1	1
Acidianus~filamentous~virus~7	Ligamenvirales	Lipothrixviridae	Betalipothrixvirus	preVC_24	Clustered	VC_24_0	6	0.93	0.999998	5.15343	0.93	1	1	1	1
Acidianus~filamentous~virus~8	Ligamenvirales	Lipothrixviridae	Betalipothrixvirus	preVC_24	Clustered	VC_24_0	6	0.93	0.999998	5.15343	0.93	1	1	1	1
Acidianus~filamentous~virus~9	Ligamenvirales	Lipothrixviridae	Betalipothrixvirus	preVC_24	Clustered	VC_24_0	6	0.93	0.999998	5.15343	0.93	1	1	1	1
Sulfolobus~islandicus~filamentous~virus	Ligamenvirales	Lipothrixviridae	Betalipothrixvirus	preVC_24	Clustered	VC_24_0	6	0.93	0.999998	5.15343	0.93	1	1	1	1
Burkholderia~virus~BcepF1	Caudovirales	Myoviridae	Pbunavirus	preVC_240	Clustered	VC_240_0	6	0.0849	0.0121351	7.09641	0.001	0.9333	1	1	3
Pseudomonas~phage~tabernarius	Caudovirales	Myoviridae	Tabernariusvirus	preVC_240	Clustered	VC_240_0	6	0.0849	0.0121351	7.09641	0.001	0.9333	1	1	3
Serratia~phage~MTx	Caudovirales	Myoviridae	Unassigned	preVC_240	Clustered	VC_240_0	6	0.0849	0.0121351	7.09641	0.001	0.9333	1	1	3
Serratia~phage~MyoSmar	Caudovirales	Myoviridae	Unassigned	preVC_240	Clustered	VC_240_0	6	0.0849	0.0121351	7.09641	0.001	0.9333	1	1	3
Xanthomonas~phage~Carpasina	Caudovirales	Myoviridae	Carpasinavirus	preVC_240	Clustered	VC_240_0	6	0.0849	0.0121351	7.09641	0.001	0.9333	1	1	3
Xanthomonas~virus~XcP1	Caudovirales	Myoviridae	Carpasinavirus	preVC_240	Clustered	VC_240_0	6	0.0849	0.0121351	7.09641	0.001	0.9333	1	1	3
Burkholderia~phage~BcepB1A	Caudovirales	Myoviridae	Unassigned	preVC_241	Clustered	VC_241_0	2	0.0209	0.909141	7.07107	0.019	1	1	1	0
Shewanella~sp.~phage~1/41	Caudovirales	Myoviridae	Unassigned	preVC_241	Clustered	VC_241_0	2	0.0209	0.909141	7.07107	0.019	1	1	1	0
Pseudomonas~phage~14-1	Caudovirales	Myoviridae	Pbunavirus	preVC_243	Clustered	VC_243_0	27	0.7894	1	2.97341	0.7894	1	1	1	1
Pseudomonas~phage~BrSP1	Caudovirales	Myoviridae	Pbunavirus	preVC_243	Clustered	VC_243_0	27	0.7894	1	2.97341	0.7894	1	1	1	1
Pseudomonas~phage~DL60	Caudovirales	Myoviridae	Pbunavirus	preVC_243	Clustered	VC_243_0	27	0.7894	1	2.97341	0.7894	1	1	1	1
Pseudomonas~phage~DL68	Caudovirales	Myoviridae	Pbunavirus	preVC_243	Clustered	VC_243_0	27	0.7894	1	2.97341	0.7894	1	1	1	1
Pseudomonas~phage~EPa61	Caudovirales	Myoviridae	Pbunavirus	preVC_243	Clustered	VC_243_0	27	0.7894	1	2.97341	0.7894	1	1	1	1
Pseudomonas~phage~F8	Caudovirales	Myoviridae	Pbunavirus	preVC_243	Clustered	VC_243_0	27	0.7894	1	2.97341	0.7894	1	1	1	1
Pseudomonas~phage~JG024	Caudovirales	Myoviridae	Pbunavirus	preVC_243	Clustered	VC_243_0	27	0.7894	1	2.97341	0.7894	1	1	1	1
Pseudomonas~phage~KPP12	Caudovirales	Myoviridae	Pbunavirus	preVC_243	Clustered	VC_243_0	27	0.7894	1	2.97341	0.7894	1	1	1	1
Pseudomonas~phage~LBL3	Caudovirales	Myoviridae	Pbunavirus	preVC_243	Clustered	VC_243_0	27	0.7894	1	2.97341	0.7894	1	1	1	1
Pseudomonas~phage~LMA2	Caudovirales	Myoviridae	Pbunavirus	preVC_243	Clustered	VC_243_0	27	0.7894	1	2.97341	0.7894	1	1	1	1
Pseudomonas~phage~NH-4	Caudovirales	Myoviridae	Pbunavirus	preVC_243	Clustered	VC_243_0	27	0.7894	1	2.97341	0.7894	1	1	1	1
Pseudomonas~phage~PA01	Caudovirales	Myoviridae	Pbunavirus	preVC_243	Clustered	VC_243_0	27	0.7894	1	2.97341	0.7894	1	1	1	1
Pseudomonas~phage~PA5	Caudovirales	Myoviridae	Pbunavirus	preVC_243	Clustered	VC_243_0	27	0.7894	1	2.97341	0.7894	1	1	1	1
Pseudomonas~phage~PB1	Caudovirales	Myoviridae	Pbunavirus	preVC_243	Clustered	VC_243_0	27	0.7894	1	2.97341	0.7894	1	1	1	1
Pseudomonas~phage~R12	Caudovirales	Myoviridae	Pbunavirus	preVC_243	Clustered	VC_243_0	27	0.7894	1	2.97341	0.7894	1	1	1	1
Pseudomonas~phage~R26	Caudovirales	Myoviridae	Pbunavirus	preVC_243	Clustered	VC_243_0	27	0.7894	1	2.97341	0.7894	1	1	1	1
Pseudomonas~phage~SL1	Caudovirales	Myoviridae	Pbunavirus	preVC_243	Clustered	VC_243_0	27	0.7894	1	2.97341	0.7894	1	1	1	1
Pseudomonas~phage~SN	Caudovirales	Myoviridae	Pbunavirus	preVC_243	Clustered	VC_243_0	27	0.7894	1	2.97341	0.7894	1	1	1	1
Pseudomonas~phage~phiKTN6	Caudovirales	Myoviridae	Pbunavirus	preVC_243	Clustered	VC_243_0	27	0.7894	1	2.97341	0.7894	1	1	1	1
Pseudomonas~phage~vB_PaeM_CEB_DP1	Caudovirales	Myoviridae	Pbunavirus	preVC_243	Clustered	VC_243_0	27	0.7894	1	2.97341	0.7894	1	1	1	1
Pseudomonas~phage~vB_PaeM_E215	Caudovirales	Myoviridae	Pbunavirus	preVC_243	Clustered	VC_243_0	27	0.7894	1	2.97341	0.7894	1	1	1	1
Pseudomonas~phage~vB_PaeM_E217	Caudovirales	Myoviridae	Pbunavirus	preVC_243	Clustered	VC_243_0	27	0.7894	1	2.97341	0.7894	1	1	1	1
Pseudomonas~phage~vB_PaeM_LS1	Caudovirales	Myoviridae	Pbunavirus	preVC_243	Clustered	VC_243_0	27	0.7894	1	2.97341	0.7894	1	1	1	1
Pseudomonas~phage~vB_PaeM_PAO1_Ab27	Caudovirales	Myoviridae	Pbunavirus	preVC_243	Clustered	VC_243_0	27	0.7894	1	2.97341	0.7894	1	1	1	1
Pseudomonas~phage~vB_PaeM_SCUT-S1	Caudovirales	Myoviridae	Pbunavirus	preVC_243	Clustered	VC_243_0	27	0.7894	1	2.97341	0.7894	1	1	1	1
Pseudomonas~phage~vB_Pae_PS44	Caudovirales	Myoviridae	Pbunavirus	preVC_243	Clustered	VC_243_0	27	0.7894	1	2.97341	0.7894	1	1	1	1
Pseudomonas~virus~PA8P1	Caudovirales	Myoviridae	Pbunavirus	preVC_243	Clustered	VC_243_0	27	0.7894	1	2.97341	0.7894	1	1	1	1
Ralstonia~phage~RSB3	Caudovirales	Autographiviridae	Jiaoyazivirus	preVC_244	Clustered	VC_244_0	2	0.0693	0.909219	4.79583	0.063	1	1	1	2
Ralstonia~virus~phiAp1	Caudovirales	Autographiviridae	Ayakvirus	preVC_244	Clustered	VC_244_0	2	0.0693	0.909219	4.79583	0.063	1	1	1	2
Escherichia~phage~D108	Caudovirales	Myoviridae	Muvirus	preVC_246	Clustered	VC_246_0	3	0.6724	0.993898	1.60948	0.6683	1	1	1	1
Escherichia~phage~Mu	Caudovirales	Myoviridae	Muvirus	preVC_246	Clustered	VC_246_0	3	0.6724	0.993898	1.60948	0.6683	1	1	1	1
Shigella~phage~SfMu	Caudovirales	Myoviridae	Muvirus	preVC_246	Clustered	VC_246_0	3	0.6724	0.993898	1.60948	0.6683	1	1	1	1
Pseudomonas~phage~B3	Caudovirales	Siphoviridae	Beetrevirus	preVC_247	Clustered	VC_247_0	5	0.3195	1	4.59717	0.3195	1	1	1	1
Pseudomonas~phage~JBD25	Caudovirales	Siphoviridae	Unassigned	preVC_247	Clustered	VC_247_0	5	0.3195	1	4.59717	0.3195	1	1	1	1
Pseudomonas~phage~JBD67	Caudovirales	Siphoviridae	Beetrevirus	preVC_247	Clustered	VC_247_0	5	0.3195	1	4.59717	0.3195	1	1	1	1
Pseudomonas~phage~JD18	Caudovirales	Siphoviridae	Beetrevirus	preVC_247	Clustered	VC_247_0	5	0.3195	1	4.59717	0.3195	1	1	1	1
Pseudomonas~phage~vB_PaeS_PM105	Caudovirales	Siphoviridae	Beetrevirus	preVC_247	Clustered	VC_247_0	5	0.3195	1	4.59717	0.3195	1	1	1	1
Pseudomonas~phage~H70	Caudovirales	Siphoviridae	Casadabanvirus	preVC_248	Clustered	VC_248_0	19	0.8486	1	3.49212	0.8486	1	1	1	2
Pseudomonas~phage~JBD24	Caudovirales	Siphoviridae	Casadabanvirus	preVC_248	Clustered	VC_248_0	19	0.8486	1	3.49212	0.8486	1	1	1	2
Pseudomonas~phage~JBD30	Caudovirales	Siphoviridae	Casadabanvirus	preVC_248	Clustered	VC_248_0	19	0.8486	1	3.49212	0.8486	1	1	1	2
Pseudomonas~phage~JBD5	Caudovirales	Siphoviridae	Casadabanvirus	preVC_248	Clustered	VC_248_0	19	0.8486	1	3.49212	0.8486	1	1	1	2
Pseudomonas~phage~JBD69	Caudovirales	Siphoviridae	Casadabanvirus	preVC_248	Clustered	VC_248_0	19	0.8486	1	3.49212	0.8486	1	1	1	2
Pseudomonas~phage~JBD88a	Caudovirales	Siphoviridae	Casadabanvirus	preVC_248	Clustered	VC_248_0	19	0.8486	1	3.49212	0.8486	1	1	1	2
Pseudomonas~phage~JBD93	Caudovirales	Siphoviridae	Casadabanvirus	preVC_248	Clustered	VC_248_0	19	0.8486	1	3.49212	0.8486	1	1	1	2
Pseudomonas~phage~JD024	Caudovirales	Siphoviridae	Casadabanvirus	preVC_248	Clustered	VC_248_0	19	0.8486	1	3.49212	0.8486	1	1	1	2
Pseudomonas~phage~MP42	Caudovirales	Siphoviridae	Casadabanvirus	preVC_248	Clustered	VC_248_0	19	0.8486	1	3.49212	0.8486	1	1	1	2
Pseudomonas~phage~MP48	Caudovirales	Siphoviridae	Casadabanvirus	preVC_248	Clustered	VC_248_0	19	0.8486	1	3.49212	0.8486	1	1	1	2
Pseudomonas~phage~vB_PaeS_PAO1_Ab30	Caudovirales	Siphoviridae	Casadabanvirus	preVC_248	Clustered	VC_248_0	19	0.8486	1	3.49212	0.8486	1	1	1	2
Pseudomonas~virus~D3112	Caudovirales	Siphoviridae	D3112virus	preVC_248	Clustered	VC_248_0	19	0.8486	1	3.49212	0.8486	1	1	1	2
Pseudomonas~virus~DMS3	Caudovirales	Siphoviridae	D3112virus	preVC_248	Clustered	VC_248_0	19	0.8486	1	3.49212	0.8486	1	1	1	2
Pseudomonas~virus~FHA0480	Caudovirales	Siphoviridae	D3112virus	preVC_248	Clustered	VC_248_0	19	0.8486	1	3.49212	0.8486	1	1	1	2
Pseudomonas~virus~LPB1	Caudovirales	Siphoviridae	D3112virus	preVC_248	Clustered	VC_248_0	19	0.8486	1	3.49212	0.8486	1	1	1	2
Pseudomonas~virus~MP22	Caudovirales	Siphoviridae	D3112virus	preVC_248	Clustered	VC_248_0	19	0.8486	1	3.49212	0.8486	1	1	1	2
Pseudomonas~virus~MP29	Caudovirales	Siphoviridae	D3112virus	preVC_248	Clustered	VC_248_0	19	0.8486	1	3.49212	0.8486	1	1	1	2
Pseudomonas~virus~MP38	Caudovirales	Siphoviridae	D3112virus	preVC_248	Clustered	VC_248_0	19	0.8486	1	3.49212	0.8486	1	1	1	2
Pseudomonas~virus~PA1KOR	Caudovirales	Siphoviridae	D3112virus	preVC_248	Clustered	VC_248_0	19	0.8486	1	3.49212	0.8486	1	1	1	2
Halomonas~virus~HAP1	Caudovirales	Myoviridae	Hapunavirus	preVC_249	Clustered	VC_249_0	2	0.2524	0.88692	4.24264	0.2238	1	1	1	1
Vibrio~virus~VP882	Caudovirales	Myoviridae	Hapunavirus	preVC_249	Clustered	VC_249_0	2	0.2524	0.88692	4.24264	0.2238	1	1	1	1
Acidianus~filamentous~virus~2	Ligamenvirales	Lipothrixviridae	Deltalipothrixvirus	preVC_25	Clustered	VC_25_0	2	0.3867	0.858968	3.60555	0.3321	1	1	1	1
Sulfolobales~Beppu~filamentous~virus~3	Ligamenvirales	Lipothrixviridae	Deltalipothrixvirus	preVC_25	Clustered	VC_25_0	2	0.3867	0.858968	3.60555	0.3321	1	1	1	1
Rhizobium~phage~vB_RleS_L338C	Caudovirales	Siphoviridae	Unassigned	preVC_250	Clustered	VC_250_0	3	0.3245	0.973832	8.35472	0.316	0.6667	1	1	1
Stenotrophomonas~phage~vB_SmaS_DLP_5	Caudovirales	Siphoviridae	Delepquintavirus	preVC_250	Clustered	VC_250_0	3	0.3245	0.973832	8.35472	0.316	0.6667	1	1	1
Vibrio~phage~SIO-2	Caudovirales	Siphoviridae	Unassigned	preVC_250	Clustered	VC_250_0	3	0.3245	0.973832	8.35472	0.316	0.6667	1	1	1
Burkholderia~virus~Bcep22	Caudovirales	Podoviridae	Bcep22virus	preVC_251	Clustered	VC_251_0	6	0.8139	1	7.36136	0.8139	0.8	1	1	1
Burkholderia~virus~Bcepil02	Caudovirales	Podoviridae	Bcep22virus	preVC_251	Clustered	VC_251_0	6	0.8139	1	7.36136	0.8139	0.8	1	1	1
Burkholderia~virus~Bcepmigl	Caudovirales	Podoviridae	Bcep22virus	preVC_251	Clustered	VC_251_0	6	0.8139	1	7.36136	0.8139	0.8	1	1	1
Burkholderia~virus~DC1	Caudovirales	Podoviridae	Bcep22virus	preVC_251	Clustered	VC_251_0	6	0.8139	1	7.36136	0.8139	0.8	1	1	1
Erwinia~phage~PEp14	Caudovirales	Podoviridae	Unassigned	preVC_251	Clustered	VC_251_0	6	0.8139	1	7.36136	0.8139	0.8	1	1	1
Serratia~phage~Parlo	Caudovirales	Podoviridae	Unassigned	preVC_251	Clustered	VC_251_0	6	0.8139	1	7.36136	0.8139	0.8	1	1	1
Pseudomonas~virus~F116	Caudovirales	Podoviridae	F116virus	preVC_252	Clustered	VC_252_0	2	0.6061	0.885128	4.58258	0.5365	1	1	1	1
Pseudomonas~virus~H66	Caudovirales	Podoviridae	F116virus	preVC_252	Clustered	VC_252_0	2	0.6061	0.885128	4.58258	0.5365	1	1	1	1
Clostridium~phage~phiCD111	Caudovirales	Siphoviridae	Unassigned	preVC_254	Clustered	VC_254_0	3	0.4959	0.995887	2.8165	0.4938	1	1	1	0
Clostridium~phage~phiCD146	Caudovirales	Siphoviridae	Unassigned	preVC_254	Clustered	VC_254_0	3	0.4959	0.995887	2.8165	0.4938	1	1	1	0
Clostridium~phage~phiCD38-2	Caudovirales	Siphoviridae	Unassigned	preVC_254	Clustered	VC_254_0	3	0.4959	0.995887	2.8165	0.4938	1	1	1	0
Campylobacter~phage~CP30A	Caudovirales	Myoviridae	Cp8virus	preVC_255	Clustered	VC_255_0	6	0.8716	1	4.22225	0.8716	1	1	1	2
Campylobacter~phage~PC14	Caudovirales	Myoviridae	Fletchervirus	preVC_255	Clustered	VC_255_0	6	0.8716	1	4.22225	0.8716	1	1	1	2
Campylobacter~phage~vB_CjeM_Los1	Caudovirales	Myoviridae	Fletchervirus	preVC_255	Clustered	VC_255_0	6	0.8716	1	4.22225	0.8716	1	1	1	2
Campylobacter~virus~CP81	Caudovirales	Myoviridae	Cp8virus	preVC_255	Clustered	VC_255_0	6	0.8716	1	4.22225	0.8716	1	1	1	2
Campylobacter~virus~CPX	Caudovirales	Myoviridae	Cp8virus	preVC_255	Clustered	VC_255_0	6	0.8716	1	4.22225	0.8716	1	1	1	2
Campylobacter~virus~NCTC12673	Caudovirales	Myoviridae	Cp8virus	preVC_255	Clustered	VC_255_0	6	0.8716	1	4.22225	0.8716	1	1	1	2
Campylobacter~virus~CP21	Caudovirales	Myoviridae	Cp220virus	preVC_256	Clustered	VC_256_0	4	0.7308	0.999802	5.51269	0.7307	1	1	1	1
Campylobacter~virus~CP220	Caudovirales	Myoviridae	Cp220virus	preVC_256	Clustered	VC_256_0	4	0.7308	0.999802	5.51269	0.7307	1	1	1	1
Campylobacter~virus~CPt10	Caudovirales	Myoviridae	Cp220virus	preVC_256	Clustered	VC_256_0	4	0.7308	0.999802	5.51269	0.7307	1	1	1	1
Campylobacter~virus~IBB35	Caudovirales	Myoviridae	Cp220virus	preVC_256	Clustered	VC_256_0	4	0.7308	0.999802	5.51269	0.7307	1	1	1	1
Tenacibaculum~phage~PTm1	Caudovirales	Myoviridae	Unassigned	preVC_257	Clustered	VC_257_0	2	0.5203	0.5	8.30662	0.2602	1	1	1	0
Tenacibaculum~phage~pT24	Caudovirales	Myoviridae	Unassigned	preVC_257	Clustered	VC_257_0	2	0.5203	0.5	8.30662	0.2602	1	1	1	0
Sphingomonas~phage~PAU	Caudovirales	Myoviridae	Unassigned	preVC_257	Clustered/Singleton	VC_257_1	1	0	0	0	0	1	1	1	0
Enterobacteria~phage~C-1~INW-2012	Levivirales	Leviviridae	Levivirus	preVC_258	Clustered	VC_258_0	4	0.6522	0.999994	0	0.6522	1	1	1	1
Enterobacteria~phage~Hgal1	Levivirales	Leviviridae	Levivirus	preVC_258	Clustered	VC_258_0	4	0.6522	0.999994	0	0.6522	1	1	1	1
Enterobacteria~phage~M	Levivirales	Leviviridae	Levivirus	preVC_258	Clustered	VC_258_0	4	0.6522	0.999994	0	0.6522	1	1	1	1
Pseudomonas~phage~PRR1	Levivirales	Leviviridae	Levivirus	preVC_258	Clustered	VC_258_0	4	0.6522	0.999994	0	0.6522	1	1	1	1
Caulobacter~phage~phiCb5	Levivirales	Leviviridae	Unassigned	preVC_259	Clustered	VC_259_0	2	0.0769	0	0	0	1	1	1	0
Pseudomonas~phage~PP7	Levivirales	Leviviridae	Unassigned	preVC_259	Clustered	VC_259_0	2	0.0769	0	0	0	1	1	1	0
Sulfolobus~monocaudavirus~SMV1	Unassigned	Bicaudaviridae	Unassigned	preVC_26	Clustered	VC_26_0	4	0.709	0.999973	5.20213	0.709	1	0	1	0
Sulfolobus~monocaudavirus~SMV2	Unassigned	Bicaudaviridae	Unassigned	preVC_26	Clustered	VC_26_0	4	0.709	0.999973	5.20213	0.709	1	0	1	0
Sulfolobus~monocaudavirus~SMV3	Unassigned	Bicaudaviridae	Unassigned	preVC_26	Clustered	VC_26_0	4	0.709	0.999973	5.20213	0.709	1	0	1	0
Sulfolobus~monocaudavirus~SMV4	Unassigned	Bicaudaviridae	Unassigned	preVC_26	Clustered	VC_26_0	4	0.709	0.999973	5.20213	0.709	1	0	1	0
Celeribacter~phage~P12053L	Caudovirales	Podoviridae	Unassigned	preVC_260	Clustered	VC_260_0	4	0.7661	0.999999	5.25007	0.7661	1	1	1	0
Lentibacter~virus~vB_LenP_ICBM1	Caudovirales	Podoviridae	Unassigned	preVC_260	Clustered	VC_260_0	4	0.7661	0.999999	5.25007	0.7661	1	1	1	0
Lentibacter~virus~vB_LenP_ICBM2	Caudovirales	Podoviridae	Unassigned	preVC_260	Clustered	VC_260_0	4	0.7661	0.999999	5.25007	0.7661	1	1	1	0
Roseobacter~virus~SIO1	Caudovirales	Podoviridae	Unassigned	preVC_260	Clustered	VC_260_0	4	0.7661	0.999999	5.25007	0.7661	1	1	1	0
Puniceispirillum~phage~HMO-2011	Caudovirales	Podoviridae	Unassigned	preVC_261	Clustered	VC_261_0	2	0.3653	0	7.4162	0	1	1	1	0
Vibrio~phage~CHOED	Caudovirales	Podoviridae	Unassigned	preVC_261	Clustered	VC_261_0	2	0.3653	0	7.4162	0	1	1	1	0
Vibrio~phage~ICP2	Caudovirales	Podoviridae	Unassigned	preVC_262	Clustered	VC_262_0	2	0.6541	0.9	3.31662	0.5887	1	1	1	0
Vibrio~phage~ICP2_2013_A_Haiti	Caudovirales	Podoviridae	Unassigned	preVC_262	Clustered	VC_262_0	2	0.6541	0.9	3.31662	0.5887	1	1	1	0
Cellulophaga~phage~phi13:2	Caudovirales	Podoviridae	Unassigned	preVC_263	Clustered	VC_263_0	4	0.9238	0.999926	7.05537	0.9237	1	1	1	0
Cellulophaga~phage~phi18:3	Caudovirales	Podoviridae	Unassigned	preVC_263	Clustered	VC_263_0	4	0.9238	0.999926	7.05537	0.9237	1	1	1	0
Cellulophaga~phage~phi19:3	Caudovirales	Podoviridae	Unassigned	preVC_263	Clustered	VC_263_0	4	0.9238	0.999926	7.05537	0.9237	1	1	1	0
Cellulophaga~phage~phi46:3	Caudovirales	Podoviridae	Unassigned	preVC_263	Clustered	VC_263_0	4	0.9238	0.999926	7.05537	0.9237	1	1	1	0
Cellulophaga~phage~phi10:1	Caudovirales	Siphoviridae	Unassigned	preVC_264	Clustered	VC_264_0	2	0.3795	0.886742	7.93725	0.3366	1	1	1	0
Cellulophaga~phage~phi19:1	Caudovirales	Siphoviridae	Unassigned	preVC_264	Clustered	VC_264_0	2	0.3795	0.886742	7.93725	0.3366	1	1	1	0
Cellulophaga~phage~phi17:2	Caudovirales	Podoviridae	Cba41virus	preVC_265	Clustered	VC_265_0	2	0.9401	0.714286	3.16228	0.6715	1	1	1	1
Cellulophaga~phage~phi4:1	Caudovirales	Podoviridae	Cba41virus	preVC_265	Clustered	VC_265_0	2	0.9401	0.714286	3.16228	0.6715	1	1	1	1
Cellulophaga~phage~phi12:1	Caudovirales	Siphoviridae	Cba181virus	preVC_266	Clustered	VC_266_0	3	0.8977	0.978708	3.21303	0.8786	1	1	1	1
Cellulophaga~phage~phi17:1	Caudovirales	Siphoviridae	Cba181virus	preVC_266	Clustered	VC_266_0	3	0.8977	0.978708	3.21303	0.8786	1	1	1	1
Cellulophaga~phage~phi18:1	Caudovirales	Siphoviridae	Cba181virus	preVC_266	Clustered	VC_266_0	3	0.8977	0.978708	3.21303	0.8786	1	1	1	1
Flavobacterium~phage~vB_FspM_lotta8-1	Caudovirales	Myoviridae	Unassigned	preVC_267	Clustered	VC_267_0	2	0.7472	0.836813	0	0.6253	1	1	1	0
Flavobacterium~phage~vB_FspM_pippi8-1	Caudovirales	Myoviridae	Unassigned	preVC_267	Clustered	VC_267_0	2	0.7472	0.836813	0	0.6253	1	1	1	0
Cellulophaga~phage~phi12:2	Petitvirales	Microviridae	Unassigned	preVC_268	Clustered	VC_268_0	2	1	0	0	0	1	1	1	0
Cellulophaga~phage~phi12a:1	Petitvirales	Microviridae	Unassigned	preVC_268	Clustered	VC_268_0	2	1	0	0	0	1	1	1	0
Cellulophaga~phage~phi14:2	Caudovirales	Podoviridae	Unassigned	preVC_269	Clustered	VC_269_0	2	0.0194	0.853207	7.54983	0.0166	1	1	1	0
Cellulophaga~phage~phi38:1	Caudovirales	Podoviridae	Unassigned	preVC_269	Clustered	VC_269_0	2	0.0194	0.853207	7.54983	0.0166	1	1	1	0
Acidianus~spindle-shaped~virus~1	Unassigned	Fuselloviridae	Betafusellovirus	preVC_27	Clustered	VC_27_0	9	0.9091	0.999995	4.28424	0.9091	1	0	1	2
Sulfolobus~spindle-shaped~virus~1	Unassigned	Fuselloviridae	Alphafusellovirus	preVC_27	Clustered	VC_27_0	9	0.9091	0.999995	4.28424	0.9091	1	0	1	2
Sulfolobus~spindle-shaped~virus~2	Unassigned	Fuselloviridae	Alphafusellovirus	preVC_27	Clustered	VC_27_0	9	0.9091	0.999995	4.28424	0.9091	1	0	1	2
Sulfolobus~spindle-shaped~virus~4	Unassigned	Fuselloviridae	Alphafusellovirus	preVC_27	Clustered	VC_27_0	9	0.9091	0.999995	4.28424	0.9091	1	0	1	2
Sulfolobus~spindle-shaped~virus~5	Unassigned	Fuselloviridae	Alphafusellovirus	preVC_27	Clustered	VC_27_0	9	0.9091	0.999995	4.28424	0.9091	1	0	1	2
Sulfolobus~spindle-shaped~virus~6	Unassigned	Fuselloviridae	Betafusellovirus	preVC_27	Clustered	VC_27_0	9	0.9091	0.999995	4.28424	0.9091	1	0	1	2
Sulfolobus~spindle-shaped~virus~7	Unassigned	Fuselloviridae	Alphafusellovirus	preVC_27	Clustered	VC_27_0	9	0.9091	0.999995	4.28424	0.9091	1	0	1	2
Sulfolobus~virus~Kamchatka~1	Unassigned	Fuselloviridae	Alphafusellovirus	preVC_27	Clustered	VC_27_0	9	0.9091	0.999995	4.28424	0.9091	1	0	1	2
Sulfolobus~virus~Ragged~Hills	Unassigned	Fuselloviridae	Alphafusellovirus	preVC_27	Clustered	VC_27_0	9	0.9091	0.999995	4.28424	0.9091	1	0	1	2
Flavobacterium~phage~FpV4	Caudovirales	Podoviridae	Fipvunavirus	preVC_270	Clustered	VC_270_0	5	0.9832	0.9974	2.27118	0.9806	1	1	1	1
Flavobacterium~phage~Fpv1	Caudovirales	Podoviridae	Fipvunavirus	preVC_270	Clustered	VC_270_0	5	0.9832	0.9974	2.27118	0.9806	1	1	1	1
Flavobacterium~phage~Fpv2	Caudovirales	Podoviridae	Fipvunavirus	preVC_270	Clustered	VC_270_0	5	0.9832	0.9974	2.27118	0.9806	1	1	1	1
Flavobacterium~phage~Fpv20	Caudovirales	Podoviridae	Fipvunavirus	preVC_270	Clustered	VC_270_0	5	0.9832	0.9974	2.27118	0.9806	1	1	1	1
Flavobacterium~phage~Fpv3	Caudovirales	Podoviridae	Fipvunavirus	preVC_270	Clustered	VC_270_0	5	0.9832	0.9974	2.27118	0.9806	1	1	1	1
Flavobacterium~phage~vB_FspS_filifjonk9-1	Caudovirales	Siphoviridae	Unassigned	preVC_271	Clustered	VC_271_0	12	0.9941	1	5.66435	0.9941	1	1	1	0
Flavobacterium~phage~vB_FspS_hattifnatt9-1	Caudovirales	Siphoviridae	Unassigned	preVC_271	Clustered	VC_271_0	12	0.9941	1	5.66435	0.9941	1	1	1	0
Flavobacterium~phage~vB_FspS_hemulen6-1	Caudovirales	Siphoviridae	Unassigned	preVC_271	Clustered	VC_271_0	12	0.9941	1	5.66435	0.9941	1	1	1	0
Flavobacterium~phage~vB_FspS_lillamy9-1	Caudovirales	Siphoviridae	Unassigned	preVC_271	Clustered	VC_271_0	12	0.9941	1	5.66435	0.9941	1	1	1	0
Flavobacterium~phage~vB_FspS_morran9-1	Caudovirales	Siphoviridae	Unassigned	preVC_271	Clustered	VC_271_0	12	0.9941	1	5.66435	0.9941	1	1	1	0
Flavobacterium~phage~vB_FspS_mumin9-1	Caudovirales	Siphoviridae	Unassigned	preVC_271	Clustered	VC_271_0	12	0.9941	1	5.66435	0.9941	1	1	1	0
Flavobacterium~phage~vB_FspS_mymlan6-1	Caudovirales	Siphoviridae	Unassigned	preVC_271	Clustered	VC_271_0	12	0.9941	1	5.66435	0.9941	1	1	1	0
Flavobacterium~phage~vB_FspS_sniff9-1	Caudovirales	Siphoviridae	Unassigned	preVC_271	Clustered	VC_271_0	12	0.9941	1	5.66435	0.9941	1	1	1	0
Flavobacterium~phage~vB_FspS_snork6-1	Caudovirales	Siphoviridae	Unassigned	preVC_271	Clustered	VC_271_0	12	0.9941	1	5.66435	0.9941	1	1	1	0
Flavobacterium~phage~vB_FspS_snusmum6-1	Caudovirales	Siphoviridae	Unassigned	preVC_271	Clustered	VC_271_0	12	0.9941	1	5.66435	0.9941	1	1	1	0
Flavobacterium~phage~vB_FspS_stinky9-1	Caudovirales	Siphoviridae	Unassigned	preVC_271	Clustered	VC_271_0	12	0.9941	1	5.66435	0.9941	1	1	1	0
Flavobacterium~phage~vB_FspS_tooticki6-1	Caudovirales	Siphoviridae	Unassigned	preVC_271	Clustered	VC_271_0	12	0.9941	1	5.66435	0.9941	1	1	1	0
Flavobacterium~phage~FCL-2	Caudovirales	Myoviridae	Ficleduovirus	preVC_272	Clustered	VC_272_0	2	0.7092	0.5205	2.82843	0.3691	1	1	1	1
Flavobacterium~phage~FCV-1	Caudovirales	Myoviridae	Ficleduovirus	preVC_272	Clustered	VC_272_0	2	0.7092	0.5205	2.82843	0.3691	1	1	1	1
Citrobacter~phage~CF1~DK-2017	Caudovirales	Drexlerviridae	Tlsvirus	preVC_273	Clustered	VC_273_0	13	0.2413	1	6.75649	0.2413	0.9231	1	2	3
Citrobacter~phage~Sazh	Caudovirales	Drexlerviridae	Tlsvirus	preVC_273	Clustered	VC_273_0	13	0.2413	1	6.75649	0.2413	0.9231	1	2	3
Citrobacter~virus~Stevie	Caudovirales	Siphoviridae	Tlsvirus	preVC_273	Clustered	VC_273_0	13	0.2413	1	6.75649	0.2413	0.9231	1	2	3
Escherichia~phage~LL5	Caudovirales	Drexlerviridae	Tlsvirus	preVC_273	Clustered	VC_273_0	13	0.2413	1	6.75649	0.2413	0.9231	1	2	3
Escherichia~phage~vB_EcoS-95	Caudovirales	Drexlerviridae	Warwickvirus	preVC_273	Clustered	VC_273_0	13	0.2413	1	6.75649	0.2413	0.9231	1	2	3
Escherichia~phage~vB_Eco_swan01	Caudovirales	Drexlerviridae	Warwickvirus	preVC_273	Clustered	VC_273_0	13	0.2413	1	6.75649	0.2413	0.9231	1	2	3
Escherichia~virus~TLS	Caudovirales	Siphoviridae	Tlsvirus	preVC_273	Clustered	VC_273_0	13	0.2413	1	6.75649	0.2413	0.9231	1	2	3
Salmonella~phage~36	Caudovirales	Drexlerviridae	Tlsvirus	preVC_273	Clustered	VC_273_0	13	0.2413	1	6.75649	0.2413	0.9231	1	2	3
Salmonella~phage~YSP2	Caudovirales	Drexlerviridae	Tlsvirus	preVC_273	Clustered	VC_273_0	13	0.2413	1	6.75649	0.2413	0.9231	1	2	3
Salmonella~phage~phSE-2	Caudovirales	Drexlerviridae	Tlsvirus	preVC_273	Clustered	VC_273_0	13	0.2413	1	6.75649	0.2413	0.9231	1	2	3
Salmonella~phage~vB_SenS_PHB07	Caudovirales	Drexlerviridae	Tlsvirus	preVC_273	Clustered	VC_273_0	13	0.2413	1	6.75649	0.2413	0.9231	1	2	3
Salmonella~virus~SP126	Caudovirales	Siphoviridae	Tlsvirus	preVC_273	Clustered	VC_273_0	13	0.2413	1	6.75649	0.2413	0.9231	1	2	3
Shigella~phage~pSf-1	Caudovirales	Drexlerviridae	Hanrivervirus	preVC_273	Clustered	VC_273_0	13	0.2413	1	6.75649	0.2413	0.9231	1	2	3
Cronobacter~phage~CS01	Caudovirales	Drexlerviridae	Unassigned	preVC_273	Clustered	VC_273_1	22	0.3804	1	6.60031	0.3804	0.8485	1	2	6
Cronobacter~virus~Esp2949-1	Caudovirales	Siphoviridae	Unassigned	preVC_273	Clustered	VC_273_1	22	0.3804	1	6.60031	0.3804	0.8485	1	2	6
Enterobacteria~phage~vB_EcoS_IME18	Caudovirales	Drexlerviridae	Tunavirus	preVC_273	Clustered	VC_273_1	22	0.3804	1	6.60031	0.3804	0.8485	1	2	6
Enterobacteria~phage~vB_EcoS_IME347	Caudovirales	Drexlerviridae	Unassigned	preVC_273	Clustered	VC_273_1	22	0.3804	1	6.60031	0.3804	0.8485	1	2	6
Enterobacteria~phage~vB_EcoS_NBD2	Caudovirales	Drexlerviridae	Eclunavirus	preVC_273	Clustered	VC_273_1	22	0.3804	1	6.60031	0.3804	0.8485	1	2	6
Enterobacter~phage~Ec_L1	Caudovirales	Drexlerviridae	Eclunavirus	preVC_273	Clustered	VC_273_1	22	0.3804	1	6.60031	0.3804	0.8485	1	2	6
Escherichia~phage~ADB-2	Caudovirales	Siphoviridae	T1virus	preVC_273	Clustered	VC_273_1	22	0.3804	1	6.60031	0.3804	0.8485	1	2	6
Escherichia~phage~Eco_BIFF	Caudovirales	Drexlerviridae	Tunavirus	preVC_273	Clustered	VC_273_1	22	0.3804	1	6.60031	0.3804	0.8485	1	2	6
Escherichia~phage~JMPW1	Caudovirales	Siphoviridae	T1virus	preVC_273	Clustered	VC_273_1	22	0.3804	1	6.60031	0.3804	0.8485	1	2	6
Escherichia~phage~JMPW2	Caudovirales	Siphoviridae	T1virus	preVC_273	Clustered	VC_273_1	22	0.3804	1	6.60031	0.3804	0.8485	1	2	6
Escherichia~phage~SRT8	Caudovirales	Drexlerviridae	Sertoctavirus	preVC_273	Clustered	VC_273_1	22	0.3804	1	6.60031	0.3804	0.8485	1	2	6
Escherichia~phage~vB_EcoS_ESCO41	Caudovirales	Drexlerviridae	Nouzillyvirus	preVC_273	Clustered	VC_273_1	22	0.3804	1	6.60031	0.3804	0.8485	1	2	6
Escherichia~phage~vB_EcoS_SH2	Caudovirales	Drexlerviridae	Tunavirus	preVC_273	Clustered	VC_273_1	22	0.3804	1	6.60031	0.3804	0.8485	1	2	6
Escherichia~virus~T1	Caudovirales	Siphoviridae	T1virus	preVC_273	Clustered	VC_273_1	22	0.3804	1	6.60031	0.3804	0.8485	1	2	6
Pantoea~phage~vB_PagS_AAS23	Caudovirales	Drexlerviridae	Sauletekiovirus	preVC_273	Clustered	VC_273_1	22	0.3804	1	6.60031	0.3804	0.8485	1	2	6
Shigella~phage~SH6	Caudovirales	Drexlerviridae	Tunavirus	preVC_273	Clustered	VC_273_1	22	0.3804	1	6.60031	0.3804	0.8485	1	2	6
Shigella~phage~Sfin-1	Caudovirales	Drexlerviridae	Tunavirus	preVC_273	Clustered	VC_273_1	22	0.3804	1	6.60031	0.3804	0.8485	1	2	6
Shigella~phage~pSf-2	Caudovirales	Siphoviridae	T1virus	preVC_273	Clustered	VC_273_1	22	0.3804	1	6.60031	0.3804	0.8485	1	2	6
Shigella~phage~vB_SflS-ISF001	Caudovirales	Drexlerviridae	Tunavirus	preVC_273	Clustered	VC_273_1	22	0.3804	1	6.60031	0.3804	0.8485	1	2	6
Shigella~phage~vB_SsoS-ISF002	Caudovirales	Drexlerviridae	Tunavirus	preVC_273	Clustered	VC_273_1	22	0.3804	1	6.60031	0.3804	0.8485	1	2	6
Shigella~phage~vB_SsoS_008	Caudovirales	Drexlerviridae	Tunavirus	preVC_273	Clustered	VC_273_1	22	0.3804	1	6.60031	0.3804	0.8485	1	2	6
Shigella~virus~Shfl1	Caudovirales	Siphoviridae	T1virus	preVC_273	Clustered	VC_273_1	22	0.3804	1	6.60031	0.3804	0.8485	1	2	6
Enterobacter~virus~F20	Caudovirales	Siphoviridae	Kp36virus	preVC_274	Clustered	VC_274_0	18	0.539	1	4.14538	0.539	1	1	2	2
Klebsiella~phage~1513	Caudovirales	Siphoviridae	Kp36virus	preVC_274	Clustered	VC_274_0	18	0.539	1	4.14538	0.539	1	1	2	2
Klebsiella~phage~GH-K3	Caudovirales	Drexlerviridae	Webervirus	preVC_274	Clustered	VC_274_0	18	0.539	1	4.14538	0.539	1	1	2	2
Klebsiella~phage~KLPN1	Caudovirales	Siphoviridae	Kp36virus	preVC_274	Clustered	VC_274_0	18	0.539	1	4.14538	0.539	1	1	2	2
Klebsiella~phage~KOX1	Caudovirales	Drexlerviridae	Webervirus	preVC_274	Clustered	VC_274_0	18	0.539	1	4.14538	0.539	1	1	2	2
Klebsiella~phage~KP36	Caudovirales	Siphoviridae	Kp36virus	preVC_274	Clustered	VC_274_0	18	0.539	1	4.14538	0.539	1	1	2	2
Klebsiella~phage~KPN~N141	Caudovirales	Drexlerviridae	Webervirus	preVC_274	Clustered	VC_274_0	18	0.539	1	4.14538	0.539	1	1	2	2
Klebsiella~phage~KpKT21phi1	Caudovirales	Drexlerviridae	Webervirus	preVC_274	Clustered	VC_274_0	18	0.539	1	4.14538	0.539	1	1	2	2
Klebsiella~phage~MezzoGao	Caudovirales	Drexlerviridae	Webervirus	preVC_274	Clustered	VC_274_0	18	0.539	1	4.14538	0.539	1	1	2	2
Klebsiella~phage~NJR15	Caudovirales	Drexlerviridae	Webervirus	preVC_274	Clustered	VC_274_0	18	0.539	1	4.14538	0.539	1	1	2	2
Klebsiella~phage~NJS1	Caudovirales	Drexlerviridae	Webervirus	preVC_274	Clustered	VC_274_0	18	0.539	1	4.14538	0.539	1	1	2	2
Klebsiella~phage~NJS2	Caudovirales	Drexlerviridae	Webervirus	preVC_274	Clustered	VC_274_0	18	0.539	1	4.14538	0.539	1	1	2	2
Klebsiella~phage~PKP126	Caudovirales	Siphoviridae	Kp36virus	preVC_274	Clustered	VC_274_0	18	0.539	1	4.14538	0.539	1	1	2	2
Klebsiella~phage~Sushi	Caudovirales	Siphoviridae	Kp36virus	preVC_274	Clustered	VC_274_0	18	0.539	1	4.14538	0.539	1	1	2	2
Klebsiella~phage~TAH8	Caudovirales	Drexlerviridae	Webervirus	preVC_274	Clustered	VC_274_0	18	0.539	1	4.14538	0.539	1	1	2	2
Klebsiella~phage~TSK1	Caudovirales	Drexlerviridae	Webervirus	preVC_274	Clustered	VC_274_0	18	0.539	1	4.14538	0.539	1	1	2	2
Klebsiella~phage~vB_KpnS_KpV522	Caudovirales	Drexlerviridae	Webervirus	preVC_274	Clustered	VC_274_0	18	0.539	1	4.14538	0.539	1	1	2	2
Klebsiella~virus~GML-KpCol1	Caudovirales	Drexlerviridae	Webervirus	preVC_274	Clustered	VC_274_0	18	0.539	1	4.14538	0.539	1	1	2	2
Pantoea~phage~vB_PagM_AAM37	Caudovirales	Myoviridae	Unassigned	preVC_275	Clustered	VC_275_0	3	0.3832	0.997011	2.79945	0.3821	1	1	1	0
Pantoea~phage~vB_PagM_PSKM	Caudovirales	Myoviridae	Unassigned	preVC_275	Clustered	VC_275_0	3	0.3832	0.997011	2.79945	0.3821	1	1	1	0
Xanthomonas~phage~vB_XveM_DIBBI	Caudovirales	Myoviridae	Unassigned	preVC_275	Clustered	VC_275_0	3	0.3832	0.997011	2.79945	0.3821	1	1	1	0
Citrobacter~phage~CR44b	Caudovirales	Autographiviridae	Kayfunavirus	preVC_276	Clustered	VC_276_0	19	0.6485	1	4.51367	0.6485	1	1	1	3
Citrobacter~phage~CR8	Caudovirales	Autographiviridae	Caroctavirus	preVC_276	Clustered	VC_276_0	19	0.6485	1	4.51367	0.6485	1	1	1	3
Citrobacter~phage~SH3	Caudovirales	Autographiviridae	Kayfunavirus	preVC_276	Clustered	VC_276_0	19	0.6485	1	4.51367	0.6485	1	1	1	3
Citrobacter~phage~SH4	Caudovirales	Autographiviridae	Kayfunavirus	preVC_276	Clustered	VC_276_0	19	0.6485	1	4.51367	0.6485	1	1	1	3
Cronobacter~phage~Dev2	Caudovirales	Autographiviridae	Kayfunavirus	preVC_276	Clustered	VC_276_0	19	0.6485	1	4.51367	0.6485	1	1	1	3
Cronobacter~phage~GW1	Caudovirales	Autographiviridae	Kayfunavirus	preVC_276	Clustered	VC_276_0	19	0.6485	1	4.51367	0.6485	1	1	1	3
Enterobacteria~phage~EcoDS1	Caudovirales	Autographiviridae	Teseptimavirus	preVC_276	Clustered	VC_276_0	19	0.6485	1	4.51367	0.6485	1	1	1	3
Enterobacteria~phage~K1F	Caudovirales	Autographiviridae	Teseptimavirus	preVC_276	Clustered	VC_276_0	19	0.6485	1	4.51367	0.6485	1	1	1	3
Escherichia~phage~IMM-002	Caudovirales	Autographiviridae	Kayfunavirus	preVC_276	Clustered	VC_276_0	19	0.6485	1	4.51367	0.6485	1	1	1	3
Escherichia~phage~LM33_P1	Caudovirales	Autographiviridae	Kayfunavirus	preVC_276	Clustered	VC_276_0	19	0.6485	1	4.51367	0.6485	1	1	1	3
Escherichia~phage~PE3-1	Caudovirales	Autographiviridae	Kayfunavirus	preVC_276	Clustered	VC_276_0	19	0.6485	1	4.51367	0.6485	1	1	1	3
Escherichia~phage~ST31	Caudovirales	Autographiviridae	Kayfunavirus	preVC_276	Clustered	VC_276_0	19	0.6485	1	4.51367	0.6485	1	1	1	3
Escherichia~phage~YZ1	Caudovirales	Autographiviridae	Kayfunavirus	preVC_276	Clustered	VC_276_0	19	0.6485	1	4.51367	0.6485	1	1	1	3
Escherichia~phage~ZG49	Caudovirales	Autographiviridae	Kayfunavirus	preVC_276	Clustered	VC_276_0	19	0.6485	1	4.51367	0.6485	1	1	1	3
Escherichia~phage~vB_EcoP-Ro45lw	Caudovirales	Autographiviridae	Kayfunavirus	preVC_276	Clustered	VC_276_0	19	0.6485	1	4.51367	0.6485	1	1	1	3
Escherichia~phage~vB_EcoP_F	Caudovirales	Autographiviridae	Kayfunavirus	preVC_276	Clustered	VC_276_0	19	0.6485	1	4.51367	0.6485	1	1	1	3
Escherichia~phage~vB_EcoP_GA2A	Caudovirales	Autographiviridae	Kayfunavirus	preVC_276	Clustered	VC_276_0	19	0.6485	1	4.51367	0.6485	1	1	1	3
Escherichia~virus~Vec13	Caudovirales	Autographiviridae	Kayfunavirus	preVC_276	Clustered	VC_276_0	19	0.6485	1	4.51367	0.6485	1	1	1	3
Shigella~phage~SFPH2	Caudovirales	Autographiviridae	Kayfunavirus	preVC_276	Clustered	VC_276_0	19	0.6485	1	4.51367	0.6485	1	1	1	3
Citrobacter~phage~SH1	Caudovirales	Autographiviridae	Teetrevirus	preVC_277	Clustered	VC_277_0	59	0.7395	1	6.57108	0.7395	1	1	2	11
Citrobacter~phage~SH2	Caudovirales	Autographiviridae	Teetrevirus	preVC_277	Clustered	VC_277_0	59	0.7395	1	6.57108	0.7395	1	1	2	11
Citrobacter~phage~phiCFP-1	Caudovirales	Autographiviridae	Teetrevirus	preVC_277	Clustered	VC_277_0	59	0.7395	1	6.57108	0.7395	1	1	2	11
Enterobacteria~phage~13a	Caudovirales	Autographiviridae	Teseptimavirus	preVC_277	Clustered	VC_277_0	59	0.7395	1	6.57108	0.7395	1	1	2	11
Enterobacteria~phage~285P	Caudovirales	Autographiviridae	Teseptimavirus	preVC_277	Clustered	VC_277_0	59	0.7395	1	6.57108	0.7395	1	1	2	11
Enterobacteria~phage~BA14	Caudovirales	Autographiviridae	Berlinvirus	preVC_277	Clustered	VC_277_0	59	0.7395	1	6.57108	0.7395	1	1	2	11
Enterobacteria~phage~T3	Caudovirales	Autographiviridae	Teetrevirus	preVC_277	Clustered	VC_277_0	59	0.7395	1	6.57108	0.7395	1	1	2	11
Enterobacteria~phage~T7M	Caudovirales	Autographiviridae	Teetrevirus	preVC_277	Clustered	VC_277_0	59	0.7395	1	6.57108	0.7395	1	1	2	11
Enterobacteria~phage~vB_EcoP_IME390	Caudovirales	Autographiviridae	Teseptimavirus	preVC_277	Clustered	VC_277_0	59	0.7395	1	6.57108	0.7395	1	1	2	11
Enterobacter~phage~E-2	Caudovirales	Autographiviridae	Teetrevirus	preVC_277	Clustered	VC_277_0	59	0.7395	1	6.57108	0.7395	1	1	2	11
Enterobacter~phage~E-3	Caudovirales	Autographiviridae	Teetrevirus	preVC_277	Clustered	VC_277_0	59	0.7395	1	6.57108	0.7395	1	1	2	11
Erwinia~phage~FE44	Caudovirales	Autographiviridae	Berlinvirus	preVC_277	Clustered	VC_277_0	59	0.7395	1	6.57108	0.7395	1	1	2	11
Erwinia~phage~vB_EamP-L1	Caudovirales	Autographiviridae	Elunavirus	preVC_277	Clustered	VC_277_0	59	0.7395	1	6.57108	0.7395	1	1	2	11
Escherichia~phage~64795_ec1	Caudovirales	Autographiviridae	Teseptimavirus	preVC_277	Clustered	VC_277_0	59	0.7395	1	6.57108	0.7395	1	1	2	11
Escherichia~phage~C5	Caudovirales	Autographiviridae	Teseptimavirus	preVC_277	Clustered	VC_277_0	59	0.7395	1	6.57108	0.7395	1	1	2	11
Escherichia~phage~CICC~80001	Caudovirales	Autographiviridae	Teseptimavirus	preVC_277	Clustered	VC_277_0	59	0.7395	1	6.57108	0.7395	1	1	2	11
Escherichia~phage~ECA2	Caudovirales	Autographiviridae	Teetrevirus	preVC_277	Clustered	VC_277_0	59	0.7395	1	6.57108	0.7395	1	1	2	11
Escherichia~phage~EG1	Caudovirales	Autographiviridae	Teseptimavirus	preVC_277	Clustered	VC_277_0	59	0.7395	1	6.57108	0.7395	1	1	2	11
Escherichia~phage~Ebrios	Caudovirales	Autographiviridae	Teseptimavirus	preVC_277	Clustered	VC_277_0	59	0.7395	1	6.57108	0.7395	1	1	2	11
Escherichia~phage~HZ2R8	Caudovirales	Autographiviridae	Teseptimavirus	preVC_277	Clustered	VC_277_0	59	0.7395	1	6.57108	0.7395	1	1	2	11
Escherichia~phage~HZP2	Caudovirales	Autographiviridae	Teseptimavirus	preVC_277	Clustered	VC_277_0	59	0.7395	1	6.57108	0.7395	1	1	2	11
Escherichia~phage~LL2	Caudovirales	Autographiviridae	Teetrevirus	preVC_277	Clustered	VC_277_0	59	0.7395	1	6.57108	0.7395	1	1	2	11
Escherichia~phage~N30	Caudovirales	Autographiviridae	Teseptimavirus	preVC_277	Clustered	VC_277_0	59	0.7395	1	6.57108	0.7395	1	1	2	11
Escherichia~phage~P483	Caudovirales	Autographiviridae	Berlinvirus	preVC_277	Clustered	VC_277_0	59	0.7395	1	6.57108	0.7395	1	1	2	11
Escherichia~phage~P694	Caudovirales	Autographiviridae	Berlinvirus	preVC_277	Clustered	VC_277_0	59	0.7395	1	6.57108	0.7395	1	1	2	11
Escherichia~phage~SRT7	Caudovirales	Autographiviridae	Foetvirus	preVC_277	Clustered	VC_277_0	59	0.7395	1	6.57108	0.7395	1	1	2	11
Escherichia~phage~T7	Caudovirales	Podoviridae	T7virus	preVC_277	Clustered	VC_277_0	59	0.7395	1	6.57108	0.7395	1	1	2	11
Escherichia~phage~vB_EcoP_S523	Caudovirales	Autographiviridae	Berlinvirus	preVC_277	Clustered	VC_277_0	59	0.7395	1	6.57108	0.7395	1	1	2	11
Kluyvera~phage~Kvp1	Caudovirales	Podoviridae	T7virus	preVC_277	Clustered	VC_277_0	59	0.7395	1	6.57108	0.7395	1	1	2	11
Leclercia~phage~10164-302	Caudovirales	Autographiviridae	Teetrevirus	preVC_277	Clustered	VC_277_0	59	0.7395	1	6.57108	0.7395	1	1	2	11
Morganella~phage~MmP1	Caudovirales	Autographiviridae	Minipunavirus	preVC_277	Clustered	VC_277_0	59	0.7395	1	6.57108	0.7395	1	1	2	11
Morganella~phage~vB_MmoP_MP2	Caudovirales	Autographiviridae	Minipunavirus	preVC_277	Clustered	VC_277_0	59	0.7395	1	6.57108	0.7395	1	1	2	11
Pectobacterium~phage~DU_PP_II	Caudovirales	Autographiviridae	Unyawovirus	preVC_277	Clustered	VC_277_0	59	0.7395	1	6.57108	0.7395	1	1	2	11
Pectobacterium~phage~Jarilo	Caudovirales	Autographiviridae	Jarilovirus	preVC_277	Clustered	VC_277_0	59	0.7395	1	6.57108	0.7395	1	1	2	11
Pectobacterium~phage~PP47	Caudovirales	Autographiviridae	Pektosvirus	preVC_277	Clustered	VC_277_0	59	0.7395	1	6.57108	0.7395	1	1	2	11
Pectobacterium~phage~PP74	Caudovirales	Autographiviridae	Berlinvirus	preVC_277	Clustered	VC_277_0	59	0.7395	1	6.57108	0.7395	1	1	2	11
Pectobacterium~phage~PP81	Caudovirales	Autographiviridae	Pektosvirus	preVC_277	Clustered	VC_277_0	59	0.7395	1	6.57108	0.7395	1	1	2	11
Pectobacterium~phage~PPWS4	Caudovirales	Autographiviridae	Pektosvirus	preVC_277	Clustered	VC_277_0	59	0.7395	1	6.57108	0.7395	1	1	2	11
Phage~NC-A	Caudovirales	Autographiviridae	Teseptimavirus	preVC_277	Clustered	VC_277_0	59	0.7395	1	6.57108	0.7395	1	1	2	11
Salmonella~phage~3A_8767	Caudovirales	Autographiviridae	Teseptimavirus	preVC_277	Clustered	VC_277_0	59	0.7395	1	6.57108	0.7395	1	1	2	11
Salmonella~phage~BP12A	Caudovirales	Autographiviridae	Berlinvirus	preVC_277	Clustered	VC_277_0	59	0.7395	1	6.57108	0.7395	1	1	2	11
Salmonella~phage~BSP161	Caudovirales	Autographiviridae	Berlinvirus	preVC_277	Clustered	VC_277_0	59	0.7395	1	6.57108	0.7395	1	1	2	11
Salmonella~phage~Vi06	Caudovirales	Autographiviridae	Teseptimavirus	preVC_277	Clustered	VC_277_0	59	0.7395	1	6.57108	0.7395	1	1	2	11
Salmonella~phage~phiSG-JL2	Caudovirales	Autographiviridae	Teetrevirus	preVC_277	Clustered	VC_277_0	59	0.7395	1	6.57108	0.7395	1	1	2	11
Serratia~phage~2050H2	Caudovirales	Autographiviridae	Teetrevirus	preVC_277	Clustered	VC_277_0	59	0.7395	1	6.57108	0.7395	1	1	2	11
Serratia~phage~SM9-3Y	Caudovirales	Autographiviridae	Teetrevirus	preVC_277	Clustered	VC_277_0	59	0.7395	1	6.57108	0.7395	1	1	2	11
Shigella~phage~VB_Ship_A7	Caudovirales	Autographiviridae	Berlinvirus	preVC_277	Clustered	VC_277_0	59	0.7395	1	6.57108	0.7395	1	1	2	11
Stenotrophomonas~phage~IME15	Caudovirales	Autographiviridae	Teseptimavirus	preVC_277	Clustered	VC_277_0	59	0.7395	1	6.57108	0.7395	1	1	2	11
Yersinia~phage~Berlin	Caudovirales	Autographiviridae	Berlinvirus	preVC_277	Clustered	VC_277_0	59	0.7395	1	6.57108	0.7395	1	1	2	11
Yersinia~phage~PYPS50	Caudovirales	Autographiviridae	Berlinvirus	preVC_277	Clustered	VC_277_0	59	0.7395	1	6.57108	0.7395	1	1	2	11
Yersinia~phage~Yep-phi	Caudovirales	Autographiviridae	Berlinvirus	preVC_277	Clustered	VC_277_0	59	0.7395	1	6.57108	0.7395	1	1	2	11
Yersinia~phage~Yepe2	Caudovirales	Autographiviridae	Berlinvirus	preVC_277	Clustered	VC_277_0	59	0.7395	1	6.57108	0.7395	1	1	2	11
Yersinia~phage~YpP-Y	Caudovirales	Autographiviridae	Teseptimavirus	preVC_277	Clustered	VC_277_0	59	0.7395	1	6.57108	0.7395	1	1	2	11
Yersinia~phage~YpsP-G	Caudovirales	Autographiviridae	Teseptimavirus	preVC_277	Clustered	VC_277_0	59	0.7395	1	6.57108	0.7395	1	1	2	11
Yersinia~phage~phiA1122	Caudovirales	Autographiviridae	Teseptimavirus	preVC_277	Clustered	VC_277_0	59	0.7395	1	6.57108	0.7395	1	1	2	11
Yersinia~phage~phiYe-F10	Caudovirales	Autographiviridae	Teetrevirus	preVC_277	Clustered	VC_277_0	59	0.7395	1	6.57108	0.7395	1	1	2	11
Yersinia~phage~phiYeO3-12	Caudovirales	Autographiviridae	Teetrevirus	preVC_277	Clustered	VC_277_0	59	0.7395	1	6.57108	0.7395	1	1	2	11
Yersinia~phage~vB_YenP_AP10	Caudovirales	Autographiviridae	Apdecimavirus	preVC_277	Clustered	VC_277_0	59	0.7395	1	6.57108	0.7395	1	1	2	11
Yersinia~phage~vB_YenP_AP5	Caudovirales	Autographiviridae	Teetrevirus	preVC_277	Clustered	VC_277_0	59	0.7395	1	6.57108	0.7395	1	1	2	11
Sulfolobus~virus~STSV1	Unassigned	Bicaudaviridae	Unassigned	preVC_28	Clustered	VC_28_0	2	0.7691	0.6	1.73205	0.4615	1	0	1	0
Sulfolobus~virus~STSV2	Unassigned	Bicaudaviridae	Unassigned	preVC_28	Clustered	VC_28_0	2	0.7691	0.6	1.73205	0.4615	1	0	1	0
Dickeya~phage~Ninurta	Caudovirales	Autographiviridae	Ningirsuvirus	preVC_280	Clustered/Singleton	VC_280_0	1	0	0	0	0	1	1	1	1
Enterobacter~phage~phiEap-1	Caudovirales	Autographiviridae	Eapunavirus	preVC_281	Clustered	VC_281_0	23	0.7091	1	4.23824	0.7091	1	1	2	3
Escherichia~phage~K30	Caudovirales	Podoviridae	Kp32virus	preVC_281	Clustered	VC_281_0	23	0.7091	1	4.23824	0.7091	1	1	2	3
Klebsiella~phage~2044-307w	Caudovirales	Autographiviridae	Przondovirus	preVC_281	Clustered	VC_281_0	23	0.7091	1	4.23824	0.7091	1	1	2	3
Klebsiella~phage~Henu1	Caudovirales	Autographiviridae	Przondovirus	preVC_281	Clustered	VC_281_0	23	0.7091	1	4.23824	0.7091	1	1	2	3
Klebsiella~phage~K11	Caudovirales	Podoviridae	Kp32virus	preVC_281	Clustered	VC_281_0	23	0.7091	1	4.23824	0.7091	1	1	2	3
Klebsiella~phage~K5	Caudovirales	Podoviridae	Kp32virus	preVC_281	Clustered	VC_281_0	23	0.7091	1	4.23824	0.7091	1	1	2	3
Klebsiella~phage~K5-2	Caudovirales	Autographiviridae	Przondovirus	preVC_281	Clustered	VC_281_0	23	0.7091	1	4.23824	0.7091	1	1	2	3
Klebsiella~phage~K5-4	Caudovirales	Autographiviridae	Przondovirus	preVC_281	Clustered	VC_281_0	23	0.7091	1	4.23824	0.7091	1	1	2	3
Klebsiella~phage~KP32	Caudovirales	Podoviridae	Kp32virus	preVC_281	Clustered	VC_281_0	23	0.7091	1	4.23824	0.7091	1	1	2	3
Klebsiella~phage~Pharr	Caudovirales	Autographiviridae	Przondovirus	preVC_281	Clustered	VC_281_0	23	0.7091	1	4.23824	0.7091	1	1	2	3
Klebsiella~phage~SH-Kp~152410	Caudovirales	Autographiviridae	Przondovirus	preVC_281	Clustered	VC_281_0	23	0.7091	1	4.23824	0.7091	1	1	2	3
Klebsiella~phage~kpssk3	Caudovirales	Autographiviridae	Przondovirus	preVC_281	Clustered	VC_281_0	23	0.7091	1	4.23824	0.7091	1	1	2	3
Klebsiella~phage~vB_Kp1	Caudovirales	Podoviridae	Kp32virus	preVC_281	Clustered	VC_281_0	23	0.7091	1	4.23824	0.7091	1	1	2	3
Klebsiella~phage~vB_KpnP_BIS33	Caudovirales	Autographiviridae	Przondovirus	preVC_281	Clustered	VC_281_0	23	0.7091	1	4.23824	0.7091	1	1	2	3
Klebsiella~phage~vB_KpnP_IL33	Caudovirales	Autographiviridae	Przondovirus	preVC_281	Clustered	VC_281_0	23	0.7091	1	4.23824	0.7091	1	1	2	3
Klebsiella~phage~vB_KpnP_IME205	Caudovirales	Autographiviridae	Przondovirus	preVC_281	Clustered	VC_281_0	23	0.7091	1	4.23824	0.7091	1	1	2	3
Klebsiella~phage~vB_KpnP_IME321	Caudovirales	Autographiviridae	Przondovirus	preVC_281	Clustered	VC_281_0	23	0.7091	1	4.23824	0.7091	1	1	2	3
Klebsiella~phage~vB_KpnP_KpV289	Caudovirales	Podoviridae	Kp32virus	preVC_281	Clustered	VC_281_0	23	0.7091	1	4.23824	0.7091	1	1	2	3
Klebsiella~phage~vB_KpnP_KpV763	Caudovirales	Autographiviridae	Przondovirus	preVC_281	Clustered	VC_281_0	23	0.7091	1	4.23824	0.7091	1	1	2	3
Klebsiella~phage~vB_KpnP_KpV766	Caudovirales	Autographiviridae	Przondovirus	preVC_281	Clustered	VC_281_0	23	0.7091	1	4.23824	0.7091	1	1	2	3
Klebsiella~phage~vB_KpnP_KpV767	Caudovirales	Autographiviridae	Przondovirus	preVC_281	Clustered	VC_281_0	23	0.7091	1	4.23824	0.7091	1	1	2	3
Klebsiella~phage~vB_KpnP_PRA33	Caudovirales	Autographiviridae	Przondovirus	preVC_281	Clustered	VC_281_0	23	0.7091	1	4.23824	0.7091	1	1	2	3
Klebsiella~virus~KP32	Caudovirales	Podoviridae	Kp32virus	preVC_281	Clustered	VC_281_0	23	0.7091	1	4.23824	0.7091	1	1	2	3
Pseudomonad~phage~gh-1	Caudovirales	Podoviridae	T7virus	preVC_282	Clustered	VC_282_0	18	0.5089	1	4.45782	0.5089	1	1	2	7
Pseudomonas~phage~22PfluR64PP	Caudovirales	Autographiviridae	Pifdecavirus	preVC_282	Clustered	VC_282_0	18	0.5089	1	4.45782	0.5089	1	1	2	7
Pseudomonas~phage~Henninger	Caudovirales	Autographiviridae	Ghunavirus	preVC_282	Clustered	VC_282_0	18	0.5089	1	4.45782	0.5089	1	1	2	7
Pseudomonas~phage~PFP1	Caudovirales	Autographiviridae	Pifdecavirus	preVC_282	Clustered	VC_282_0	18	0.5089	1	4.45782	0.5089	1	1	2	7
Pseudomonas~phage~PPPL-1	Caudovirales	Autographiviridae	Ghunavirus	preVC_282	Clustered	VC_282_0	18	0.5089	1	4.45782	0.5089	1	1	2	7
Pseudomonas~phage~PPpW-4	Caudovirales	Autographiviridae	Phutvirus	preVC_282	Clustered	VC_282_0	18	0.5089	1	4.45782	0.5089	1	1	2	7
Pseudomonas~phage~Pf-10	Caudovirales	Autographiviridae	Pifdecavirus	preVC_282	Clustered	VC_282_0	18	0.5089	1	4.45782	0.5089	1	1	2	7
Pseudomonas~phage~Phi-S1	Caudovirales	Autographiviridae	Pifdecavirus	preVC_282	Clustered	VC_282_0	18	0.5089	1	4.45782	0.5089	1	1	2	7
Pseudomonas~phage~PspYZU08	Caudovirales	Autographiviridae	Pijolavirus	preVC_282	Clustered	VC_282_0	18	0.5089	1	4.45782	0.5089	1	1	2	7
Pseudomonas~phage~UNO-SLW1	Caudovirales	Autographiviridae	Pifdecavirus	preVC_282	Clustered	VC_282_0	18	0.5089	1	4.45782	0.5089	1	1	2	7
Pseudomonas~phage~phi15	Caudovirales	Autographiviridae	Troedvirus	preVC_282	Clustered	VC_282_0	18	0.5089	1	4.45782	0.5089	1	1	2	7
Pseudomonas~phage~phiIBB-PF7A	Caudovirales	Autographiviridae	Pifdecavirus	preVC_282	Clustered	VC_282_0	18	0.5089	1	4.45782	0.5089	1	1	2	7
Pseudomonas~phage~phiPSA2	Caudovirales	Autographiviridae	Ghunavirus	preVC_282	Clustered	VC_282_0	18	0.5089	1	4.45782	0.5089	1	1	2	7
Pseudomonas~phage~phiPsa17	Caudovirales	Autographiviridae	Ghunavirus	preVC_282	Clustered	VC_282_0	18	0.5089	1	4.45782	0.5089	1	1	2	7
Pseudomonas~phage~shl2	Caudovirales	Autographiviridae	Ghunavirus	preVC_282	Clustered	VC_282_0	18	0.5089	1	4.45782	0.5089	1	1	2	7
Pseudomonas~virus~KNP	Caudovirales	Autographiviridae	Ghunavirus	preVC_282	Clustered	VC_282_0	18	0.5089	1	4.45782	0.5089	1	1	2	7
Pseudomonas~virus~Pf1~ERZ-2017	Caudovirales	Autographiviridae	Teseptimavirus	preVC_282	Clustered	VC_282_0	18	0.5089	1	4.45782	0.5089	1	1	2	7
Pseudomonas~virus~WRT	Caudovirales	Autographiviridae	Ghunavirus	preVC_282	Clustered	VC_282_0	18	0.5089	1	4.45782	0.5089	1	1	2	7
Vibriophage~VP4	Caudovirales	Autographiviridae	Teseptimavirus	preVC_283	Clustered	VC_283_0	3	0.0555	0.997112	3.6832	0.0553	1	1	1	2
Vibrio~phage~ICP3	Caudovirales	Autographiviridae	Chatterjeevirus	preVC_283	Clustered	VC_283_0	3	0.0555	0.997112	3.6832	0.0553	1	1	1	2
Vibrio~phage~N4	Caudovirales	Autographiviridae	Chatterjeevirus	preVC_283	Clustered	VC_283_0	3	0.0555	0.997112	3.6832	0.0553	1	1	1	2
Pasteurella~phage~PHB01	Caudovirales	Autographiviridae	Wuhanvirus	preVC_284	Clustered	VC_284_0	2	0.0316	0.91407	2.23607	0.0289	1	1	1	1
Pasteurella~phage~PHB02	Caudovirales	Autographiviridae	Wuhanvirus	preVC_284	Clustered	VC_284_0	2	0.0316	0.91407	2.23607	0.0289	1	1	1	1
Citrobacter~phage~vB_CroP_CrRp3	Caudovirales	Autographiviridae	Vectrevirus	preVC_285	Clustered	VC_285_0	23	0.6937	1	5.43985	0.6937	1	1	2	7
Enterobacteria~phage~UAB_Phi78	Caudovirales	Autographiviridae	Zindervirus	preVC_285	Clustered	VC_285_0	23	0.6937	1	5.43985	0.6937	1	1	2	7
Enterobacteria~phage~vB_EcoP_ACG-C91	Caudovirales	Autographiviridae	Zindervirus	preVC_285	Clustered	VC_285_0	23	0.6937	1	5.43985	0.6937	1	1	2	7
Erwinia~amylovora~phage~Era103	Caudovirales	Podoviridae	Sp6virus	preVC_285	Clustered	VC_285_0	23	0.6937	1	5.43985	0.6937	1	1	2	7
Erwinia~phage~phiEa100	Caudovirales	Autographiviridae	Eracentumvirus	preVC_285	Clustered	VC_285_0	23	0.6937	1	5.43985	0.6937	1	1	2	7
Erwinia~phage~vB_EamP-S2	Caudovirales	Autographiviridae	Eracentumvirus	preVC_285	Clustered	VC_285_0	23	0.6937	1	5.43985	0.6937	1	1	2	7
Escherichia~phage~LL11	Caudovirales	Autographiviridae	Vectrevirus	preVC_285	Clustered	VC_285_0	23	0.6937	1	5.43985	0.6937	1	1	2	7
Escherichia~phage~vB_EcoP_B	Caudovirales	Autographiviridae	Vectrevirus	preVC_285	Clustered	VC_285_0	23	0.6937	1	5.43985	0.6937	1	1	2	7
Escherichia~phage~vB_EcoP_C	Caudovirales	Autographiviridae	Vectrevirus	preVC_285	Clustered	VC_285_0	23	0.6937	1	5.43985	0.6937	1	1	2	7
Escherichia~phage~vB_EcoP_K	Caudovirales	Autographiviridae	Vectrevirus	preVC_285	Clustered	VC_285_0	23	0.6937	1	5.43985	0.6937	1	1	2	7
Escherichia~virus~AAPEc6	Caudovirales	Autographiviridae	Vectrevirus	preVC_285	Clustered	VC_285_0	23	0.6937	1	5.43985	0.6937	1	1	2	7
Escherichia~virus~K1-5	Caudovirales	Podoviridae	Sp6virus	preVC_285	Clustered	VC_285_0	23	0.6937	1	5.43985	0.6937	1	1	2	7
Escherichia~virus~K1E	Caudovirales	Podoviridae	Sp6virus	preVC_285	Clustered	VC_285_0	23	0.6937	1	5.43985	0.6937	1	1	2	7
Escherichia~virus~VEc3	Caudovirales	Autographiviridae	Vectrevirus	preVC_285	Clustered	VC_285_0	23	0.6937	1	5.43985	0.6937	1	1	2	7
Escherichia~virus~mutPK1A2	Caudovirales	Autographiviridae	Vectrevirus	preVC_285	Clustered	VC_285_0	23	0.6937	1	5.43985	0.6937	1	1	2	7
Lelliottia~phage~phD2B	Caudovirales	Autographiviridae	Tuodvirus	preVC_285	Clustered	VC_285_0	23	0.6937	1	5.43985	0.6937	1	1	2	7
Pectobacterium~phage~PP1	Caudovirales	Autographiviridae	Axomammavirus	preVC_285	Clustered	VC_285_0	23	0.6937	1	5.43985	0.6937	1	1	2	7
Proteus~phage~PM~116	Caudovirales	Autographiviridae	Acadevirus	preVC_285	Clustered	VC_285_0	23	0.6937	1	5.43985	0.6937	1	1	2	7
Proteus~phage~PM~85	Caudovirales	Autographiviridae	Acadevirus	preVC_285	Clustered	VC_285_0	23	0.6937	1	5.43985	0.6937	1	1	2	7
Proteus~phage~PM~93	Caudovirales	Autographiviridae	Acadevirus	preVC_285	Clustered	VC_285_0	23	0.6937	1	5.43985	0.6937	1	1	2	7
Proteus~phage~vB_PmiP_Pm5460	Caudovirales	Autographiviridae	Acadevirus	preVC_285	Clustered	VC_285_0	23	0.6937	1	5.43985	0.6937	1	1	2	7
Salmonella~phage~BP12B	Caudovirales	Autographiviridae	Zindervirus	preVC_285	Clustered	VC_285_0	23	0.6937	1	5.43985	0.6937	1	1	2	7
Salmonella~virus~SP6	Caudovirales	Podoviridae	Sp6virus	preVC_285	Clustered	VC_285_0	23	0.6937	1	5.43985	0.6937	1	1	2	7
Clostridium~phage~phiCD481-1	Caudovirales	Myoviridae	Unassigned	preVC_287	Clustered	VC_287_0	6	0.6074	1	3.60709	0.6074	1	1	1	0
Clostridium~phage~phiCD506	Caudovirales	Myoviridae	Unassigned	preVC_287	Clustered	VC_287_0	6	0.6074	1	3.60709	0.6074	1	1	1	0
Clostridium~phage~phiCDHM11	Caudovirales	Myoviridae	Unassigned	preVC_287	Clustered	VC_287_0	6	0.6074	1	3.60709	0.6074	1	1	1	0
Clostridium~phage~phiCDHM13	Caudovirales	Myoviridae	Unassigned	preVC_287	Clustered	VC_287_0	6	0.6074	1	3.60709	0.6074	1	1	1	0
Clostridium~phage~phiCDHM14	Caudovirales	Myoviridae	Unassigned	preVC_287	Clustered	VC_287_0	6	0.6074	1	3.60709	0.6074	1	1	1	0
Clostridium~phage~phiMMP04	Caudovirales	Myoviridae	Unassigned	preVC_287	Clustered	VC_287_0	6	0.6074	1	3.60709	0.6074	1	1	1	0
Clostridium~phage~CPS2	Caudovirales	Podoviridae	Unassigned	preVC_289	Clustered	VC_289_0	4	0.5858	0.999796	2.31364	0.5856	1	1	1	0
Clostridium~phage~phiCP7R	Caudovirales	Podoviridae	Unassigned	preVC_289	Clustered	VC_289_0	4	0.5858	0.999796	2.31364	0.5856	1	1	1	0
Clostridium~phage~phiCPV4	Caudovirales	Podoviridae	Unassigned	preVC_289	Clustered	VC_289_0	4	0.5858	0.999796	2.31364	0.5856	1	1	1	0
Clostridium~phage~phiZP2	Caudovirales	Podoviridae	Unassigned	preVC_289	Clustered	VC_289_0	4	0.5858	0.999796	2.31364	0.5856	1	1	1	0
Sulfolobales~Virus~YNP2	Unassigned	Unassigned	Unassigned	preVC_29	Clustered	VC_29_0	2	0.6179	0.8	4.58258	0.4943	1	0	0	0
Sulfolobales~virus~YNP1	Unassigned	Unassigned	Unassigned	preVC_29	Clustered	VC_29_0	2	0.6179	0.8	4.58258	0.4943	1	0	0	0
Clostridium~phage~phi8074-B1	Caudovirales	Siphoviridae	Unassigned	preVC_290	Clustered	VC_290_0	3	0.5921	0.966133	7.05211	0.5721	1	1	1	0
Clostridium~phage~phiCTP1	Caudovirales	Siphoviridae	Unassigned	preVC_290	Clustered	VC_290_0	3	0.5921	0.966133	7.05211	0.5721	1	1	1	0
Streptococcus~phage~Dp-1	Caudovirales	Siphoviridae	Unassigned	preVC_290	Clustered	VC_290_0	3	0.5921	0.966133	7.05211	0.5721	1	1	1	0
Clostridium~phage~phiCP13O	Caudovirales	Siphoviridae	Unassigned	preVC_291	Clustered	VC_291_0	4	1	0	3.4234	0	1	1	1	0
Clostridium~phage~phiCP26F	Caudovirales	Siphoviridae	Unassigned	preVC_291	Clustered	VC_291_0	4	1	0	3.4234	0	1	1	1	0
Clostridium~phage~phiCP34O	Caudovirales	Siphoviridae	Unassigned	preVC_291	Clustered	VC_291_0	4	1	0	3.4234	0	1	1	1	0
Clostridium~phage~phiCP39-O	Caudovirales	Siphoviridae	Unassigned	preVC_291	Clustered	VC_291_0	4	1	0	3.4234	0	1	1	1	0
Mycobacterium~phage~32HC	Caudovirales	Siphoviridae	Trigintaduovirus	preVC_293	Clustered	VC_293_0	2	0.0811	0.907872	7.4162	0.0737	1	1	1	2
Mycobacterium~phage~Giles	Caudovirales	Siphoviridae	Gilesvirus	preVC_293	Clustered	VC_293_0	2	0.0811	0.907872	7.4162	0.0737	1	1	1	2
Gordonia~phage~BetterKatz	Caudovirales	Siphoviridae	Betterkatzvirus	preVC_293	Clustered	VC_293_1	2	0.0709	0.909202	7.93725	0.0644	1	1	1	2
Gordonia~phage~Ruthy	Caudovirales	Siphoviridae	Ruthyvirus	preVC_293	Clustered	VC_293_1	2	0.0709	0.909202	7.93725	0.0644	1	1	1	2
Gordonia~phage~Blueberry	Caudovirales	Siphoviridae	Unassigned	preVC_294	Clustered	VC_294_0	8	0.6782	1	6.34343	0.6782	1	1	1	0
Gordonia~phage~CaptainKirk2	Caudovirales	Siphoviridae	Unassigned	preVC_294	Clustered	VC_294_0	8	0.6782	1	6.34343	0.6782	1	1	1	0
Gordonia~phage~CarolAnn	Caudovirales	Siphoviridae	Unassigned	preVC_294	Clustered	VC_294_0	8	0.6782	1	6.34343	0.6782	1	1	1	0
Gordonia~phage~Fairfaxidum	Caudovirales	Siphoviridae	Unassigned	preVC_294	Clustered	VC_294_0	8	0.6782	1	6.34343	0.6782	1	1	1	0
Gordonia~phage~Guacamole	Caudovirales	Siphoviridae	Unassigned	preVC_294	Clustered	VC_294_0	8	0.6782	1	6.34343	0.6782	1	1	1	0
Gordonia~phage~Obliviate	Caudovirales	Siphoviridae	Unassigned	preVC_294	Clustered	VC_294_0	8	0.6782	1	6.34343	0.6782	1	1	1	0
Gordonia~phage~UmaThurman	Caudovirales	Siphoviridae	Unassigned	preVC_294	Clustered	VC_294_0	8	0.6782	1	6.34343	0.6782	1	1	1	0
Gordonia~phage~Utz	Caudovirales	Siphoviridae	Unassigned	preVC_294	Clustered	VC_294_0	8	0.6782	1	6.34343	0.6782	1	1	1	0
Corynebacterium~phage~C3PO	Caudovirales	Siphoviridae	Ceetrepovirus	preVC_297	Clustered	VC_297_0	3	0.6888	0.9889	2.41202	0.6811	1	1	1	1
Corynebacterium~phage~Darwin	Caudovirales	Siphoviridae	Ceetrepovirus	preVC_297	Clustered	VC_297_0	3	0.6888	0.9889	2.41202	0.6811	1	1	1	1
Corynebacterium~phage~Zion	Caudovirales	Siphoviridae	Ceetrepovirus	preVC_297	Clustered	VC_297_0	3	0.6888	0.9889	2.41202	0.6811	1	1	1	1
Gordonia~phage~GRU1	Caudovirales	Siphoviridae	Unassigned	preVC_298	Clustered	VC_298_0	3	0.6713	0.99614	4.64206	0.6687	1	1	1	0
Gordonia~phage~GTE5	Caudovirales	Siphoviridae	Unassigned	preVC_298	Clustered	VC_298_0	3	0.6713	0.99614	4.64206	0.6687	1	1	1	0
Gordonia~phage~GTE8	Caudovirales	Siphoviridae	Unassigned	preVC_298	Clustered	VC_298_0	3	0.6713	0.99614	4.64206	0.6687	1	1	1	0
Mycobacterium~phage~Minerva	Caudovirales	Siphoviridae	Omegavirus	preVC_299	Clustered	VC_299_0	4	0.1414	0.999895	7.8242	0.1414	1	1	1	1
Mycobacterium~phage~Wanda	Caudovirales	Siphoviridae	Omegavirus	preVC_299	Clustered	VC_299_0	4	0.1414	0.999895	7.8242	0.1414	1	1	1	1
Mycobacterium~virus~Baka	Caudovirales	Siphoviridae	Omegavirus	preVC_299	Clustered	VC_299_0	4	0.1414	0.999895	7.8242	0.1414	1	1	1	1
Mycobacterium~virus~Optimus	Caudovirales	Siphoviridae	Omegavirus	preVC_299	Clustered	VC_299_0	4	0.1414	0.999895	7.8242	0.1414	1	1	1	1
Mycobacterium~phage~Redno2	Caudovirales	Siphoviridae	Omegavirus	preVC_299	Clustered/Singleton	VC_299_1	1	0	0	0	0	1	1	1	1
Mycobacterium~phage~Thibault	Caudovirales	Siphoviridae	Omegavirus	preVC_299	Clustered/Singleton	VC_299_2	1	0	0	0	0	1	1	1	1
Mycobacterium~phage~Ariel	Caudovirales	Siphoviridae	Omegavirus	preVC_299	Clustered	VC_299_3	3	0.0879	0.994755	6.96368	0.0875	1	1	1	1
Mycobacterium~phage~MiaZeal	Caudovirales	Siphoviridae	Omegavirus	preVC_299	Clustered	VC_299_3	3	0.0879	0.994755	6.96368	0.0875	1	1	1	1
Mycobacterium~virus~Courthouse	Caudovirales	Siphoviridae	Omegavirus	preVC_299	Clustered	VC_299_3	3	0.0879	0.994755	6.96368	0.0875	1	1	1	1
Mycobacterium~virus~Littlee	Caudovirales	Siphoviridae	Omegavirus	preVC_299	Clustered	VC_299_4	2	0.041	0.880933	8.3666	0.0362	1	1	1	1
Mycobacterium~virus~Omega	Caudovirales	Siphoviridae	Omegavirus	preVC_299	Clustered	VC_299_4	2	0.041	0.880933	8.3666	0.0362	1	1	1	1
Escherichia~phage~CAjan	Caudovirales	Siphoviridae	Seuratvirus	preVC_3	Clustered	VC_3_0	3	0.2463	0.996389	3.55461	0.2454	1	1	1	1
Escherichia~phage~Seurat	Caudovirales	Siphoviridae	Seuratvirus	preVC_3	Clustered	VC_3_0	3	0.2463	0.996389	3.55461	0.2454	1	1	1	1
Escherichia~phage~slur01	Caudovirales	Siphoviridae	Seuratvirus	preVC_3	Clustered	VC_3_0	3	0.2463	0.996389	3.55461	0.2454	1	1	1	1
Enterobacteria~phage~9g	Caudovirales	Siphoviridae	Nonagvirus	preVC_3	Clustered	VC_3_1	6	0.4729	1	5.25331	0.4729	1	1	1	2
Enterobacteria~phage~JenK1	Caudovirales	Siphoviridae	Nonagvirus	preVC_3	Clustered	VC_3_1	6	0.4729	1	5.25331	0.4729	1	1	1	2
Enterobacteria~phage~JenP1	Caudovirales	Siphoviridae	Nonagvirus	preVC_3	Clustered	VC_3_1	6	0.4729	1	5.25331	0.4729	1	1	1	2
Enterobacteria~phage~JenP2	Caudovirales	Siphoviridae	Nonagvirus	preVC_3	Clustered	VC_3_1	6	0.4729	1	5.25331	0.4729	1	1	1	2
Pantoea~phage~vB_PagS_Vid5	Caudovirales	Siphoviridae	Vidquintavirus	preVC_3	Clustered	VC_3_1	6	0.4729	1	5.25331	0.4729	1	1	1	2
Salmonella~phage~SE1~(in:Nonagvirus)	Caudovirales	Siphoviridae	Nonagvirus	preVC_3	Clustered	VC_3_1	6	0.4729	1	5.25331	0.4729	1	1	1	2
Sinorhizobium~phage~phiM12	Caudovirales	Myoviridae	M12virus	preVC_30	Clustered	VC_30_0	3	0.1912	0.997	7.61275	0.1907	1	1	1	1
Sinorhizobium~phage~phiM7	Caudovirales	Myoviridae	M12virus	preVC_30	Clustered	VC_30_0	3	0.1912	0.997	7.61275	0.1907	1	1	1	1
Sinorhizobium~phage~phiN3	Caudovirales	Myoviridae	M12virus	preVC_30	Clustered	VC_30_0	3	0.1912	0.997	7.61275	0.1907	1	1	1	1
Cronobacter~phage~CR5	Caudovirales	Myoviridae	Derbicusvirus	preVC_300	Clustered	VC_300_0	4	0.1474	0.999962	3.91879	0.1474	1	1	1	1
Erwinia~phage~Derbicus	Caudovirales	Myoviridae	Derbicusvirus	preVC_300	Clustered	VC_300_0	4	0.1474	0.999962	3.91879	0.1474	1	1	1	1
Erwinia~phage~vB_EamM_EarlPhillipIV	Caudovirales	Myoviridae	Derbicusvirus	preVC_300	Clustered	VC_300_0	4	0.1474	0.999962	3.91879	0.1474	1	1	1	1
Erwinia~phage~vB_EamM_Phobos	Caudovirales	Myoviridae	Derbicusvirus	preVC_300	Clustered	VC_300_0	4	0.1474	0.999962	3.91879	0.1474	1	1	1	1
Erwinia~phage~Wellington	Caudovirales	Myoviridae	Wellingtonvirus	preVC_300	Clustered	VC_300_1	2	0.0433	0.811126	2.23607	0.0351	1	1	1	1
Erwinia~phage~vB_EamM_Kwan	Caudovirales	Myoviridae	Unassigned	preVC_300	Clustered	VC_300_1	2	0.0433	0.811126	2.23607	0.0351	1	1	1	1
Erwinia~phage~phiEaH2	Caudovirales	Myoviridae	Eah2virus	preVC_300	Clustered	VC_300_2	3	0.0887	0.981939	6.42242	0.0871	1	1	1	2
Erwinia~phage~vB_EamM_Asesino	Caudovirales	Myoviridae	Eah2virus	preVC_300	Clustered	VC_300_2	3	0.0887	0.981939	6.42242	0.0871	1	1	1	2
Salmonella~phage~SPN3US	Caudovirales	Myoviridae	Spn3virus	preVC_300	Clustered	VC_300_2	3	0.0887	0.981939	6.42242	0.0871	1	1	1	2
Erwinia~phage~Machina	Caudovirales	Myoviridae	Machinavirus	preVC_300	Clustered	VC_300_3	2	0.0422	0.815161	2.44949	0.0344	1	1	1	1
Erwinia~phage~vB_EamM_Huxley	Caudovirales	Myoviridae	Machinavirus	preVC_300	Clustered	VC_300_3	2	0.0422	0.815161	2.44949	0.0344	1	1	1	1
Erwinia~phage~vB_EamM_Caitlin	Caudovirales	Myoviridae	Machinavirus	preVC_300	Clustered	VC_300_4	2	0.0423	0.811126	5.09902	0.0343	1	1	1	1
Erwinia~phage~vB_EamM_ChrisDB	Caudovirales	Myoviridae	Machinavirus	preVC_300	Clustered	VC_300_4	2	0.0423	0.811126	5.09902	0.0343	1	1	1	1
Erwinia~phage~Ea35-70	Caudovirales	Myoviridae	Agrican357virus	preVC_301	Clustered	VC_301_0	6	0.4489	1	2.71985	0.4489	1	1	1	2
Erwinia~phage~vB_EamM_Deimos-Minion	Caudovirales	Myoviridae	Agrican357virus	preVC_301	Clustered	VC_301_0	6	0.4489	1	2.71985	0.4489	1	1	1	2
Erwinia~phage~vB_EamM_Desertfox	Caudovirales	Myoviridae	Agricanvirus	preVC_301	Clustered	VC_301_0	6	0.4489	1	2.71985	0.4489	1	1	1	2
Erwinia~phage~vB_EamM_RAY	Caudovirales	Myoviridae	Agrican357virus	preVC_301	Clustered	VC_301_0	6	0.4489	1	2.71985	0.4489	1	1	1	2
Erwinia~phage~vB_EamM_Simmy50	Caudovirales	Myoviridae	Agrican357virus	preVC_301	Clustered	VC_301_0	6	0.4489	1	2.71985	0.4489	1	1	1	2
Erwinia~phage~vB_EamM_Special~G	Caudovirales	Myoviridae	Agrican357virus	preVC_301	Clustered	VC_301_0	6	0.4489	1	2.71985	0.4489	1	1	1	2
Edwardsiella~virus~pEt-SU	Caudovirales	Myoviridae	Unassigned	preVC_303	Clustered	VC_303_0	2	0.1096	0.905395	4.58258	0.0992	1	1	1	0
Pseudomonas~phage~OBP	Caudovirales	Myoviridae	Unassigned	preVC_303	Clustered	VC_303_0	2	0.1096	0.905395	4.58258	0.0992	1	1	1	0
Erwinia~phage~vB_EamM_RisingSun	Caudovirales	Myoviridae	Risingsunvirus	preVC_303	Clustered	VC_303_1	2	0.0615	0.907716	7.74597	0.0558	1	1	1	2
Pseudomonas~phage~EL	Caudovirales	Myoviridae	Elvirus	preVC_303	Clustered	VC_303_1	2	0.0615	0.907716	7.74597	0.0558	1	1	1	2
Photobacterium~phage~PDCC-1	Caudovirales	Myoviridae	Aphroditevirus	preVC_303	Clustered	VC_303_2	6	0.48	1	6.33575	0.48	1	1	1	2
Vibrio~phage~2~TSL-2019	Caudovirales	Myoviridae	Aphroditevirus	preVC_303	Clustered	VC_303_2	6	0.48	1	6.33575	0.48	1	1	1	2
Vibrio~phage~Aphrodite1	Caudovirales	Myoviridae	Aphroditevirus	preVC_303	Clustered	VC_303_2	6	0.48	1	6.33575	0.48	1	1	1	2
Vibrio~phage~USC-1	Caudovirales	Myoviridae	Aphroditevirus	preVC_303	Clustered	VC_303_2	6	0.48	1	6.33575	0.48	1	1	1	2
Vibrio~phage~VP4B	Caudovirales	Myoviridae	Tidunavirus	preVC_303	Clustered	VC_303_2	6	0.48	1	6.33575	0.48	1	1	1	2
Vibrio~phage~pTD1	Caudovirales	Myoviridae	Tidunavirus	preVC_303	Clustered	VC_303_2	6	0.48	1	6.33575	0.48	1	1	1	2
Ralstonia~phage~RSF1	Caudovirales	Myoviridae	Rsl2virus	preVC_304	Clustered	VC_304_0	2	0.102	0.909062	3.4641	0.0927	1	1	1	1
Ralstonia~phage~RSL2	Caudovirales	Myoviridae	Rsl2virus	preVC_304	Clustered	VC_304_0	2	0.102	0.909062	3.4641	0.0927	1	1	1	1
Escherichia~phage~vB_EcoM_Goslar	Caudovirales	Myoviridae	Goslarvirus	preVC_304	Clustered/Singleton	VC_304_1	1	0	0	0	0	1	1	1	1
Halocynthia~phage~JM-2012	Caudovirales	Myoviridae	Unassigned	preVC_304	Clustered/Singleton	VC_304_2	1	0	0	0	0	1	1	1	0
Ralstonia~phage~RP12	Caudovirales	Myoviridae	Ripduovirus	preVC_304	Clustered/Singleton	VC_304_3	1	0	0	0	0	1	1	1	1
Pseudomonas~phage~F10	Caudovirales	Siphoviridae	Unassigned	preVC_306	Clustered	VC_306_0	3	0.6734	0.998871	6.61282	0.6726	1	1	1	0
Pseudomonas~phage~MD8	Caudovirales	Siphoviridae	Unassigned	preVC_306	Clustered	VC_306_0	3	0.6734	0.998871	6.61282	0.6726	1	1	1	0
Pseudomonas~phage~phi2	Caudovirales	Siphoviridae	Unassigned	preVC_306	Clustered	VC_306_0	3	0.6734	0.998871	6.61282	0.6726	1	1	1	0
Edwardsiella~phage~eiAU	Caudovirales	Siphoviridae	Eiauvirus	preVC_308	Clustered	VC_308_0	2	0.121	0.909079	0	0.11	1	1	1	1
Edwardsiella~phage~eiAU-183	Caudovirales	Siphoviridae	Eiauvirus	preVC_308	Clustered	VC_308_0	2	0.121	0.909079	0	0.11	1	1	1	1
Escherichia~phage~EK99P-1	Caudovirales	Siphoviridae	Hk578virus	preVC_309	Clustered	VC_309_0	10	0.7079	1	3.80521	0.7079	1	1	1	2
Escherichia~phage~Envy	Caudovirales	Siphoviridae	Dhillonvirus	preVC_309	Clustered	VC_309_0	10	0.7079	1	3.80521	0.7079	1	1	1	2
Escherichia~phage~Gluttony	Caudovirales	Siphoviridae	Dhillonvirus	preVC_309	Clustered	VC_309_0	10	0.7079	1	3.80521	0.7079	1	1	1	2
Escherichia~phage~HK578	Caudovirales	Siphoviridae	Hk578virus	preVC_309	Clustered	VC_309_0	10	0.7079	1	3.80521	0.7079	1	1	1	2
Escherichia~phage~YD-2008.s	Caudovirales	Siphoviridae	Hk578virus	preVC_309	Clustered	VC_309_0	10	0.7079	1	3.80521	0.7079	1	1	1	2
Escherichia~phage~slur05	Caudovirales	Siphoviridae	Dhillonvirus	preVC_309	Clustered	VC_309_0	10	0.7079	1	3.80521	0.7079	1	1	1	2
Escherichia~virus~JL1	Caudovirales	Siphoviridae	Hk578virus	preVC_309	Clustered	VC_309_0	10	0.7079	1	3.80521	0.7079	1	1	1	2
Escherichia~virus~SSL2009a	Caudovirales	Siphoviridae	Hk578virus	preVC_309	Clustered	VC_309_0	10	0.7079	1	3.80521	0.7079	1	1	1	2
Shigella~phage~EP23	Caudovirales	Siphoviridae	Hk578virus	preVC_309	Clustered	VC_309_0	10	0.7079	1	3.80521	0.7079	1	1	1	2
Sodalis~phage~SO1	Caudovirales	Siphoviridae	Hk578virus	preVC_309	Clustered	VC_309_0	10	0.7079	1	3.80521	0.7079	1	1	1	2
Stenotrophomonas~phage~Mendera	Caudovirales	Myoviridae	Unassigned	preVC_31	Clustered	VC_31_0	3	0.2684	0.996989	4.69774	0.2675	1	1	1	0
Stenotrophomonas~phage~Moby	Caudovirales	Myoviridae	Unassigned	preVC_31	Clustered	VC_31_0	3	0.2684	0.996989	4.69774	0.2675	1	1	1	0
Stenotrophomonas~phage~YB07	Caudovirales	Myoviridae	Unassigned	preVC_31	Clustered	VC_31_0	3	0.2684	0.996989	4.69774	0.2675	1	1	1	0
Cyanophage~9515-10a	Caudovirales	Autographiviridae	Tangaroavirus	preVC_310	Clustered	VC_310_0	21	0.9319	1	7.06942	0.9319	1	1	2	16
Cyanophage~KBS-P-1A	Caudovirales	Autographiviridae	Unassigned	preVC_310	Clustered	VC_310_0	21	0.9319	1	7.06942	0.9319	1	1	2	16
Cyanophage~NATL1A-7	Caudovirales	Autographiviridae	Cheungvirus	preVC_310	Clustered	VC_310_0	21	0.9319	1	7.06942	0.9319	1	1	2	16
Cyanophage~NATL2A-133	Caudovirales	Autographiviridae	Tangaroavirus	preVC_310	Clustered	VC_310_0	21	0.9319	1	7.06942	0.9319	1	1	2	16
Cyanophage~P-SSP2	Caudovirales	Autographiviridae	Tritonvirus	preVC_310	Clustered	VC_310_0	21	0.9319	1	7.06942	0.9319	1	1	2	16
Cyanophage~SS120-1	Caudovirales	Autographiviridae	Banchanvirus	preVC_310	Clustered	VC_310_0	21	0.9319	1	7.06942	0.9319	1	1	2	16
Prochlorococcus~phage~P-GSP1	Caudovirales	Autographiviridae	Lingvirus	preVC_310	Clustered	VC_310_0	21	0.9319	1	7.06942	0.9319	1	1	2	16
Prochlorococcus~phage~P-SSP10	Caudovirales	Autographiviridae	Tangaroavirus	preVC_310	Clustered	VC_310_0	21	0.9319	1	7.06942	0.9319	1	1	2	16
Prochlorococcus~phage~P-SSP3	Caudovirales	Autographiviridae	Tritonvirus	preVC_310	Clustered	VC_310_0	21	0.9319	1	7.06942	0.9319	1	1	2	16
Prochlorococcus~virus~PSSP7	Caudovirales	Podoviridae	Tiamatvirus	preVC_310	Clustered	VC_310_0	21	0.9319	1	7.06942	0.9319	1	1	2	16
Synechococcus~T7-like~virus~S-TIP37	Caudovirales	Autographiviridae	Igirivirus	preVC_310	Clustered	VC_310_0	21	0.9319	1	7.06942	0.9319	1	1	2	16
Synechococcus~phage~S-B28	Caudovirales	Autographiviridae	Qadamvirus	preVC_310	Clustered	VC_310_0	21	0.9319	1	7.06942	0.9319	1	1	2	16
Synechococcus~phage~S-CBP1	Caudovirales	Autographiviridae	Unassigned	preVC_310	Clustered	VC_310_0	21	0.9319	1	7.06942	0.9319	1	1	2	16
Synechococcus~phage~S-CBP2	Caudovirales	Autographiviridae	Kembevirus	preVC_310	Clustered	VC_310_0	21	0.9319	1	7.06942	0.9319	1	1	2	16
Synechococcus~phage~S-CBP3	Caudovirales	Autographiviridae	Lirvirus	preVC_310	Clustered	VC_310_0	21	0.9319	1	7.06942	0.9319	1	1	2	16
Synechococcus~phage~S-CBP4	Caudovirales	Autographiviridae	Poseidonvirus	preVC_310	Clustered	VC_310_0	21	0.9319	1	7.06942	0.9319	1	1	2	16
Synechococcus~phage~S-CBP42	Caudovirales	Autographiviridae	Aegirvirus	preVC_310	Clustered	VC_310_0	21	0.9319	1	7.06942	0.9319	1	1	2	16
Synechococcus~phage~S-RIP1	Caudovirales	Autographiviridae	Kajamvirus	preVC_310	Clustered	VC_310_0	21	0.9319	1	7.06942	0.9319	1	1	2	16
Synechococcus~phage~S-RIP2	Caudovirales	Autographiviridae	Sednavirus	preVC_310	Clustered	VC_310_0	21	0.9319	1	7.06942	0.9319	1	1	2	16
Synechococcus~virus~P60	Caudovirales	Podoviridae	Tiilvirus	preVC_310	Clustered	VC_310_0	21	0.9319	1	7.06942	0.9319	1	1	2	16
Synechococcus~virus~Syn5	Caudovirales	Podoviridae	Voetvirus	preVC_310	Clustered	VC_310_0	21	0.9319	1	7.06942	0.9319	1	1	2	16
Cyanophage~MED4-117	Caudovirales	Siphoviridae	Unassigned	preVC_313	Clustered	VC_313_0	2	0.7809	0.333333	1	0.2603	1	1	1	0
Prochlorococcus~phage~MED4-184	Caudovirales	Siphoviridae	Unassigned	preVC_313	Clustered	VC_313_0	2	0.7809	0.333333	1	0.2603	1	1	1	0
Synechococcus~phage~S-CBS1	Caudovirales	Siphoviridae	Unassigned	preVC_314	Clustered	VC_314_0	2	0.692	0.714286	3.74166	0.4943	1	1	1	0
Synechococcus~phage~S-CBS3	Caudovirales	Siphoviridae	Unassigned	preVC_314	Clustered	VC_314_0	2	0.692	0.714286	3.74166	0.4943	1	1	1	0
Cyanophage~S-TIM5	Caudovirales	Myoviridae	Aurunvirus	preVC_315	Clustered/Singleton	VC_315_0	1	0	0	0	0	1	1	1	1
Synechococcus~phage~S-CBWM1	Caudovirales	Myoviridae	Aokuangvirus	preVC_315	Clustered/Singleton	VC_315_1	1	0	0	0	0	1	1	1	1
Cyanophage~PSS2	Caudovirales	Siphoviridae	Unassigned	preVC_316	Clustered	VC_316_0	2	0.9022	0.5	6.85565	0.4511	1	1	1	0
Synechococcus~phage~S-CBS2	Caudovirales	Siphoviridae	Unassigned	preVC_316	Clustered	VC_316_0	2	0.9022	0.5	6.85565	0.4511	1	1	1	0
Enterobacter~phage~phiKDA1	Caudovirales	Autographiviridae	Koutsourovirus	preVC_317	Clustered	VC_317_0	21	0.7531	1	4.58613	0.7531	1	1	2	3
Escherichia~phage~Minorna	Caudovirales	Autographiviridae	Drulisvirus	preVC_317	Clustered	VC_317_0	21	0.7531	1	4.58613	0.7531	1	1	2	3
Klebsiella~phage~AltoGao	Caudovirales	Autographiviridae	Drulisvirus	preVC_317	Clustered	VC_317_0	21	0.7531	1	4.58613	0.7531	1	1	2	3
Klebsiella~phage~F19	Caudovirales	Podoviridae	Kp34virus	preVC_317	Clustered	VC_317_0	21	0.7531	1	4.58613	0.7531	1	1	2	3
Klebsiella~phage~KP-Rio/2015	Caudovirales	Autographiviridae	Drulisvirus	preVC_317	Clustered	VC_317_0	21	0.7531	1	4.58613	0.7531	1	1	2	3
Klebsiella~phage~KP34	Caudovirales	Podoviridae	Kp34virus	preVC_317	Clustered	VC_317_0	21	0.7531	1	4.58613	0.7531	1	1	2	3
Klebsiella~phage~KPV811	Caudovirales	Autographiviridae	Drulisvirus	preVC_317	Clustered	VC_317_0	21	0.7531	1	4.58613	0.7531	1	1	2	3
Klebsiella~phage~Kp2	Caudovirales	Podoviridae	Kp34virus	preVC_317	Clustered	VC_317_0	21	0.7531	1	4.58613	0.7531	1	1	2	3
Klebsiella~phage~KpV41	Caudovirales	Podoviridae	Kp34virus	preVC_317	Clustered	VC_317_0	21	0.7531	1	4.58613	0.7531	1	1	2	3
Klebsiella~phage~KpV475	Caudovirales	Podoviridae	Kp34virus	preVC_317	Clustered	VC_317_0	21	0.7531	1	4.58613	0.7531	1	1	2	3
Klebsiella~phage~KpV71	Caudovirales	Podoviridae	Kp34virus	preVC_317	Clustered	VC_317_0	21	0.7531	1	4.58613	0.7531	1	1	2	3
Klebsiella~phage~NTUH-K2044-K1-1	Caudovirales	Podoviridae	Kp34virus	preVC_317	Clustered	VC_317_0	21	0.7531	1	4.58613	0.7531	1	1	2	3
Klebsiella~phage~myPSH1235	Caudovirales	Autographiviridae	Drulisvirus	preVC_317	Clustered	VC_317_0	21	0.7531	1	4.58613	0.7531	1	1	2	3
Klebsiella~phage~phiBO1E	Caudovirales	Autographiviridae	Drulisvirus	preVC_317	Clustered	VC_317_0	21	0.7531	1	4.58613	0.7531	1	1	2	3
Klebsiella~phage~phiKpS2	Caudovirales	Autographiviridae	Drulisvirus	preVC_317	Clustered	VC_317_0	21	0.7531	1	4.58613	0.7531	1	1	2	3
Klebsiella~phage~vB_KpnP_KpV48	Caudovirales	Autographiviridae	Drulisvirus	preVC_317	Clustered	VC_317_0	21	0.7531	1	4.58613	0.7531	1	1	2	3
Klebsiella~phage~vB_KpnP_KpV74	Caudovirales	Autographiviridae	Drulisvirus	preVC_317	Clustered	VC_317_0	21	0.7531	1	4.58613	0.7531	1	1	2	3
Klebsiella~phage~vB_KpnP_SU503	Caudovirales	Podoviridae	Kp34virus	preVC_317	Clustered	VC_317_0	21	0.7531	1	4.58613	0.7531	1	1	2	3
Klebsiella~phage~vB_KpnP_SU552A	Caudovirales	Podoviridae	Kp34virus	preVC_317	Clustered	VC_317_0	21	0.7531	1	4.58613	0.7531	1	1	2	3
Shigella~phage~HRP29	Caudovirales	Autographiviridae	Drulisvirus	preVC_317	Clustered	VC_317_0	21	0.7531	1	4.58613	0.7531	1	1	2	3
Shigella~phage~SFN6B	Caudovirales	Autographiviridae	Drulisvirus	preVC_317	Clustered	VC_317_0	21	0.7531	1	4.58613	0.7531	1	1	2	3
Vibrio~phage~VP93	Caudovirales	Autographiviridae	Maculvirus	preVC_318	Clustered	VC_318_0	3	0.1301	0.996775	2.03175	0.1297	1	1	1	1
Vibrio~phage~vB_VpaP_KF1	Caudovirales	Autographiviridae	Maculvirus	preVC_318	Clustered	VC_318_0	3	0.1301	0.996775	2.03175	0.1297	1	1	1	1
Vibrio~phage~vB_VpaP_KF2	Caudovirales	Autographiviridae	Maculvirus	preVC_318	Clustered	VC_318_0	3	0.1301	0.996775	2.03175	0.1297	1	1	1	1
Dickeya~phage~vB_DsoM_JA11	Caudovirales	Myoviridae	Salmondvirus	preVC_319	Clustered	VC_319_0	2	0.1047	0.866667	2.44949	0.0908	1	1	1	1
Dickeya~phage~vB_DsoM_JA29	Caudovirales	Myoviridae	Salmondvirus	preVC_319	Clustered	VC_319_0	2	0.1047	0.866667	2.44949	0.0908	1	1	1	1
Dickeya~phage~vB_DsoM_AD1	Caudovirales	Myoviridae	Alexandravirus	preVC_319	Clustered	VC_319_1	3	0.2247	0.97469	6.7257	0.219	1	1	1	2
Erwinia~phage~vB_EamM_Alexandra	Caudovirales	Myoviridae	Alexandravirus	preVC_319	Clustered	VC_319_1	3	0.2247	0.97469	6.7257	0.219	1	1	1	2
Erwinia~phage~vB_EamM_Y3	Caudovirales	Myoviridae	Sasquatchvirus	preVC_319	Clustered	VC_319_1	3	0.2247	0.97469	6.7257	0.219	1	1	1	2
Erwinia~phage~vB_EamM_Yoloswag	Caudovirales	Myoviridae	Yoloswagvirus	preVC_319	Clustered/Singleton	VC_319_2	1	0	0	0	0	1	1	1	1
Prochlorococcus~phage~MED4-213	Caudovirales	Myoviridae	Eurybiavirus	preVC_32	Clustered	VC_32_0	3	0.0476	0.997004	6.92	0.0474	1	1	1	1
Prochlorococcus~phage~P-HM1	Caudovirales	Myoviridae	Eurybiavirus	preVC_32	Clustered	VC_32_0	3	0.0476	0.997004	6.92	0.0474	1	1	1	1
Prochlorococcus~phage~P-HM2	Caudovirales	Myoviridae	Eurybiavirus	preVC_32	Clustered	VC_32_0	3	0.0476	0.997004	6.92	0.0474	1	1	1	1
Synechococcus~phage~S-CAM22	Caudovirales	Myoviridae	Unassigned	preVC_32	Clustered	VC_32_1	3	0.0255	0.975594	8.78325	0.0249	0.6667	1	1	2
Synechococcus~phage~S-IOM18	Caudovirales	Myoviridae	Tefnutvirus	preVC_32	Clustered	VC_32_1	3	0.0255	0.975594	8.78325	0.0249	0.6667	1	1	2
Synechococcus~phage~S-RIM2~R1_1999	Caudovirales	Myoviridae	Nerrivikvirus	preVC_32	Clustered	VC_32_1	3	0.0255	0.975594	8.78325	0.0249	0.6667	1	1	2
Synechococcus~phage~S-SSM4	Caudovirales	Myoviridae	Unassigned	preVC_32	Clustered/Singleton	VC_32_10	1	0	0	0	0	1	1	1	0
Cyanophage~P-RSM6	Caudovirales	Myoviridae	Libanvirus	preVC_32	Clustered/Singleton	VC_32_11	1	0	0	0	0	1	1	1	1
Synechococcus~phage~ACG-2014e	Caudovirales	Myoviridae	Unassigned	preVC_32	Clustered	VC_32_12	4	0.0546	0.999896	6.80331	0.0546	1	1	1	0
Synechococcus~phage~ACG-2014i	Caudovirales	Myoviridae	Unassigned	preVC_32	Clustered	VC_32_12	4	0.0546	0.999896	6.80331	0.0546	1	1	1	0
Synechococcus~phage~ACG-2014j	Caudovirales	Myoviridae	Unassigned	preVC_32	Clustered	VC_32_12	4	0.0546	0.999896	6.80331	0.0546	1	1	1	0
Synechococcus~phage~S-CAM4	Caudovirales	Myoviridae	Unassigned	preVC_32	Clustered	VC_32_12	4	0.0546	0.999896	6.80331	0.0546	1	1	1	0
Synechococcus~phage~ACG-2014h	Caudovirales	Myoviridae	Unassigned	preVC_32	Clustered/Singleton	VC_32_13	1	0	0	0	0	1	1	1	0
Synechococcus~phage~S-RSM4	Caudovirales	Myoviridae	Cymopoleiavirus	preVC_32	Clustered/Singleton	VC_32_14	1	0	0	0	0	1	1	1	1
Synechococcus~phage~S-WAM2	Caudovirales	Myoviridae	Cymopoleiavirus	preVC_32	Clustered/Singleton	VC_32_15	1	0	0	0	0	1	1	1	1
Synechococcus~phage~S-CAM1	Caudovirales	Myoviridae	Anaposvirus	preVC_32	Clustered	VC_32_16	2	0.0176	0.900271	8.48528	0.0159	1	1	1	2
Synechococcus~phage~S-CAM3	Caudovirales	Myoviridae	Charybdisvirus	preVC_32	Clustered	VC_32_16	2	0.0176	0.900271	8.48528	0.0159	1	1	1	2
Cyanophage~S-RIM44	Caudovirales	Myoviridae	Vellamovirus	preVC_32	Clustered	VC_32_17	2	0.0171	0.863309	5.65685	0.0148	1	1	1	1
Prochlorococcus~phage~Syn1	Caudovirales	Myoviridae	Vellamovirus	preVC_32	Clustered	VC_32_17	2	0.0171	0.863309	5.65685	0.0148	1	1	1	1
Cyanophage~S-RIM32	Caudovirales	Myoviridae	Unassigned	preVC_32	Clustered/Singleton	VC_32_18	1	0	0	0	0	1	1	1	0
Synechococcus~phage~S-PM2	Caudovirales	Myoviridae	Unassigned	preVC_32	Clustered/Singleton	VC_32_19	1	0	0	0	0	1	1	1	0
Synechococcus~phage~syn9	Caudovirales	Myoviridae	Unassigned	preVC_32	Clustered/Singleton	VC_32_2	1	0	0	0	0	1	1	1	0
Prochlorococcus~phage~P-TIM68	Caudovirales	Myoviridae	Unassigned	preVC_32	Clustered/Singleton	VC_32_20	1	0	0	0	0	1	1	1	0
Synechococcus~phage~S-SSM7	Caudovirales	Myoviridae	Unassigned	preVC_32	Clustered/Singleton	VC_32_21	1	0	0	0	0	1	1	1	0
Cyanophage~P-TIM40	Caudovirales	Myoviridae	Libanvirus	preVC_32	Clustered/Singleton	VC_32_22	1	0	0	0	0	1	1	1	1
Prochlorococcus~phage~P-SSM2	Caudovirales	Myoviridae	Salacisavirus	preVC_32	Clustered/Singleton	VC_32_23	1	0	0	0	0	1	1	1	1
Synechococcus~phage~Bellamy	Caudovirales	Myoviridae	Bellamyvirus	preVC_32	Clustered/Singleton	VC_32_24	1	0	0	0	0	1	1	1	1
Synechococcus~phage~S-SM2	Caudovirales	Myoviridae	Bellamyvirus	preVC_32	Clustered/Singleton	VC_32_25	1	0	0	0	0	1	1	1	1
Synechococcus~phage~S-CAM9	Caudovirales	Myoviridae	Kanaloavirus	preVC_32	Clustered/Singleton	VC_32_26	1	0	0	0	0	1	1	1	1
Synechococcus~phage~S-T4	Caudovirales	Myoviridae	Tamkungvirus	preVC_32	Clustered/Singleton	VC_32_27	1	0	0	0	0	1	1	1	1
Synechococcus~phage~S-SKS1	Caudovirales	Myoviridae	Llyrvirus	preVC_32	Clustered/Singleton	VC_32_28	1	0	0	0	0	1	1	1	1
Synechococcus~phage~S-WAM1	Caudovirales	Myoviridae	Libanvirus	preVC_32	Clustered/Singleton	VC_32_29	1	0	0	0	0	1	1	1	1
Cyanophage~S-RIM12	Caudovirales	Myoviridae	Brizovirus	preVC_32	Clustered	VC_32_3	7	0.084	1	8.17948	0.084	0.8095	1	1	2
Prochlorococcus~phage~Syn33	Caudovirales	Myoviridae	Brizovirus	preVC_32	Clustered	VC_32_3	7	0.084	1	8.17948	0.084	0.8095	1	1	2
Synechococcus~phage~ACG-2014b	Caudovirales	Myoviridae	Acionnavirus	preVC_32	Clustered	VC_32_3	7	0.084	1	8.17948	0.084	0.8095	1	1	2
Synechococcus~phage~ACG-2014c	Caudovirales	Myoviridae	Acionnavirus	preVC_32	Clustered	VC_32_3	7	0.084	1	8.17948	0.084	0.8095	1	1	2
Synechococcus~phage~ACG-2014g	Caudovirales	Myoviridae	Acionnavirus	preVC_32	Clustered	VC_32_3	7	0.084	1	8.17948	0.084	0.8095	1	1	2
Synechococcus~phage~S-CAM8	Caudovirales	Myoviridae	Acionnavirus	preVC_32	Clustered	VC_32_3	7	0.084	1	8.17948	0.084	0.8095	1	1	2
Synechococcus~phage~S-MbCM100	Caudovirales	Myoviridae	Acionnavirus	preVC_32	Clustered	VC_32_3	7	0.084	1	8.17948	0.084	0.8095	1	1	2
Cyanophage~Syn30	Caudovirales	Myoviridae	Leucotheavirus	preVC_32	Clustered	VC_32_30	2	0.0129	0.808326	7.54983	0.0104	1	1	1	1
Synechococcus~phage~S-P4	Caudovirales	Myoviridae	Leucotheavirus	preVC_32	Clustered	VC_32_30	2	0.0129	0.808326	7.54983	0.0104	1	1	1	1
Synechococcus~phage~S-SM1	Caudovirales	Myoviridae	Thetisvirus	preVC_32	Clustered/Singleton	VC_32_31	1	0	0	0	0	1	1	1	1
Synechococcus~phage~S-SSM5	Caudovirales	Myoviridae	Unassigned	preVC_32	Clustered/Singleton	VC_32_32	1	0	0	0	0	1	1	1	0
Synechococcus~phage~Syn19	Caudovirales	Myoviridae	Pontusvirus	preVC_32	Clustered/Singleton	VC_32_33	1	0	0	0	0	1	1	1	1
Cyanophage~S-RIM50	Caudovirales	Myoviridae	Neptunevirus	preVC_32	Clustered	VC_32_34	3	0.0257	0.978187	6.68328	0.0251	1	1	1	1
Synechococcus~phage~S-RIM8	Caudovirales	Myoviridae	Neptunevirus	preVC_32	Clustered	VC_32_34	3	0.0257	0.978187	6.68328	0.0251	1	1	1	1
Synechococcus~phage~S-RIM8~A.HR1	Caudovirales	Myoviridae	Neptunevirus	preVC_32	Clustered	VC_32_34	3	0.0257	0.978187	6.68328	0.0251	1	1	1	1
Synechococcus~phage~ACG-2014d	Caudovirales	Myoviridae	Unassigned	preVC_32	Clustered/Singleton	VC_32_4	1	0	0	0	0	1	1	1	0
Synechococcus~phage~S-ShM2	Caudovirales	Myoviridae	Ahtivirus	preVC_32	Clustered/Singleton	VC_32_5	1	0	0	0	0	1	1	1	1
Cyanophage~S-TIM4	Caudovirales	Myoviridae	Thaumasvirus	preVC_32	Clustered	VC_32_6	2	0.0136	0.867277	3.60555	0.0118	1	1	1	1
Prochlorococcus~phage~P-RSM4	Caudovirales	Myoviridae	Thaumasvirus	preVC_32	Clustered	VC_32_6	2	0.0136	0.867277	3.60555	0.0118	1	1	1	1
Prochlorococcus~phage~P-SSM3	Caudovirales	Myoviridae	Unassigned	preVC_32	Clustered	VC_32_7	2	0.0145	0.88796	6	0.0129	1	1	1	0
Prochlorococcus~phage~P-SSM4	Caudovirales	Myoviridae	Unassigned	preVC_32	Clustered	VC_32_7	2	0.0145	0.88796	6	0.0129	1	1	1	0
Cyanophage~P-RSM1	Caudovirales	Myoviridae	Unassigned	preVC_32	Clustered	VC_32_8	2	0.0139	0.876239	6.85565	0.0122	1	1	1	0
Synechococcus~phage~metaG-MbCM1	Caudovirales	Myoviridae	Unassigned	preVC_32	Clustered	VC_32_8	2	0.0139	0.876239	6.85565	0.0122	1	1	1	0
Prochlorococcus~phage~P-SSM7	Caudovirales	Myoviridae	Palaemonvirus	preVC_32	Clustered/Singleton	VC_32_9	1	0	0	0	0	1	1	1	1
Pseudomonas~phage~Lu11	Caudovirales	Myoviridae	Unassigned	preVC_320	Clustered/Singleton	VC_320_0	1	0	0	0	0	1	1	1	0
Pseudomonas~phage~PaBG	Caudovirales	Myoviridae	Baikalvirus	preVC_320	Clustered/Singleton	VC_320_1	1	0	0	0	0	1	1	1	1
Rhodobacter~phage~RcCronus	Caudovirales	Siphoviridae	Cronusvirus	preVC_321	Clustered	VC_321_0	2	0.9508	0.714286	0	0.6792	1	1	1	1
Rhodobacter~phage~RcRhea	Caudovirales	Siphoviridae	Cronusvirus	preVC_321	Clustered	VC_321_0	2	0.9508	0.714286	0	0.6792	1	1	1	1
Edwardsiella~phage~KF-1	Caudovirales	Podoviridae	Kf1virus	preVC_322	Clustered	VC_322_0	3	1	0	3.90865	0	1	1	1	2
Pseudoalteromonas~phage~PH1	Caudovirales	Podoviridae	Kafunavirus	preVC_322	Clustered	VC_322_0	3	1	0	3.90865	0	1	1	1	2
Vibrio~phage~VPMS1	Caudovirales	Podoviridae	Kafunavirus	preVC_322	Clustered	VC_322_0	3	1	0	3.90865	0	1	1	1	2
Proteus~phage~VB_PmiS-Isfahan	Caudovirales	Siphoviridae	Gorganvirus	preVC_323	Clustered	VC_323_0	4	0.9044	0.999884	7.03005	0.9043	1	1	2	3
Salmonella~phage~9NA	Caudovirales	Podoviridae	Nonanavirus	preVC_323	Clustered	VC_323_0	4	0.9044	0.999884	7.03005	0.9043	1	1	2	3
Salmonella~phage~SP069	Caudovirales	Podoviridae	Nonanavirus	preVC_323	Clustered	VC_323_0	4	0.9044	0.999884	7.03005	0.9043	1	1	2	3
Salmonella~phage~vB_SenS_Sasha	Caudovirales	Siphoviridae	Sashavirus	preVC_323	Clustered	VC_323_0	4	0.9044	0.999884	7.03005	0.9043	1	1	2	3
Enterobacter~phage~phiEap-2	Caudovirales	Siphoviridae	Cornellvirus	preVC_324	Clustered	VC_324_0	24	0.8625	1	5.45891	0.8625	1	1	1	5
Escherichia~phage~K1-dep(1)	Caudovirales	Siphoviridae	K1gvirus	preVC_324	Clustered	VC_324_0	24	0.8625	1	5.45891	0.8625	1	1	1	5
Escherichia~phage~K1-dep(4)	Caudovirales	Siphoviridae	K1gvirus	preVC_324	Clustered	VC_324_0	24	0.8625	1	5.45891	0.8625	1	1	1	5
Escherichia~phage~K1-ind(2)	Caudovirales	Siphoviridae	K1gvirus	preVC_324	Clustered	VC_324_0	24	0.8625	1	5.45891	0.8625	1	1	1	5
Escherichia~phage~K1ind1	Caudovirales	Siphoviridae	K1gvirus	preVC_324	Clustered	VC_324_0	24	0.8625	1	5.45891	0.8625	1	1	1	5
Escherichia~phage~VB_EcoS-Golestan	Caudovirales	Siphoviridae	Kagunavirus	preVC_324	Clustered	VC_324_0	24	0.8625	1	5.45891	0.8625	1	1	1	5
Raoultella~phage~RP180	Caudovirales	Siphoviridae	Kagunavirus	preVC_324	Clustered	VC_324_0	24	0.8625	1	5.45891	0.8625	1	1	1	5
Salmonella~phage~BPS11Q3	Caudovirales	Siphoviridae	Jerseyvirus	preVC_324	Clustered	VC_324_0	24	0.8625	1	5.45891	0.8625	1	1	1	5
Salmonella~phage~Ent1	Caudovirales	Siphoviridae	Jerseyvirus	preVC_324	Clustered	VC_324_0	24	0.8625	1	5.45891	0.8625	1	1	1	5
Salmonella~phage~FSL~SP-031	Caudovirales	Siphoviridae	Sp31virus	preVC_324	Clustered	VC_324_0	24	0.8625	1	5.45891	0.8625	1	1	1	5
Salmonella~phage~FSL~SP-101	Caudovirales	Siphoviridae	Jerseyvirus	preVC_324	Clustered	VC_324_0	24	0.8625	1	5.45891	0.8625	1	1	1	5
Salmonella~phage~Jersey	Caudovirales	Siphoviridae	Jerseyvirus	preVC_324	Clustered	VC_324_0	24	0.8625	1	5.45891	0.8625	1	1	1	5
Salmonella~phage~LSPA1	Caudovirales	Siphoviridae	Jerseyvirus	preVC_324	Clustered	VC_324_0	24	0.8625	1	5.45891	0.8625	1	1	1	5
Salmonella~phage~MA12	Caudovirales	Siphoviridae	Jerseyvirus	preVC_324	Clustered	VC_324_0	24	0.8625	1	5.45891	0.8625	1	1	1	5
Salmonella~phage~SE2	Caudovirales	Siphoviridae	Jerseyvirus	preVC_324	Clustered	VC_324_0	24	0.8625	1	5.45891	0.8625	1	1	1	5
Salmonella~phage~SETP13	Caudovirales	Siphoviridae	Jerseyvirus	preVC_324	Clustered	VC_324_0	24	0.8625	1	5.45891	0.8625	1	1	1	5
Salmonella~phage~SETP3	Caudovirales	Siphoviridae	Jerseyvirus	preVC_324	Clustered	VC_324_0	24	0.8625	1	5.45891	0.8625	1	1	1	5
Salmonella~phage~SETP7	Caudovirales	Siphoviridae	Jerseyvirus	preVC_324	Clustered	VC_324_0	24	0.8625	1	5.45891	0.8625	1	1	1	5
Salmonella~phage~SS3e	Caudovirales	Siphoviridae	Jerseyvirus	preVC_324	Clustered	VC_324_0	24	0.8625	1	5.45891	0.8625	1	1	1	5
Salmonella~phage~f18SE	Caudovirales	Siphoviridae	Jerseyvirus	preVC_324	Clustered	VC_324_0	24	0.8625	1	5.45891	0.8625	1	1	1	5
Salmonella~phage~vB_SenS-Ent2	Caudovirales	Siphoviridae	Jerseyvirus	preVC_324	Clustered	VC_324_0	24	0.8625	1	5.45891	0.8625	1	1	1	5
Salmonella~phage~vB_SenS-Ent3	Caudovirales	Siphoviridae	Jerseyvirus	preVC_324	Clustered	VC_324_0	24	0.8625	1	5.45891	0.8625	1	1	1	5
Salmonella~phage~vB_SenS_AG11	Caudovirales	Siphoviridae	Jerseyvirus	preVC_324	Clustered	VC_324_0	24	0.8625	1	5.45891	0.8625	1	1	1	5
Salmonella~phage~wksl3	Caudovirales	Siphoviridae	Jerseyvirus	preVC_324	Clustered	VC_324_0	24	0.8625	1	5.45891	0.8625	1	1	1	5
Pseudomonas~phage~nickie	Caudovirales	Siphoviridae	Nickievirus	preVC_326	Clustered	VC_326_0	2	0.3712	0.6	8.83176	0.2227	1	1	1	1
Salmonella~phage~SSU5	Caudovirales	Siphoviridae	Nickievirus	preVC_326	Clustered	VC_326_0	2	0.3712	0.6	8.83176	0.2227	1	1	1	1
Rhizobium~phage~RHEph10	Caudovirales	Siphoviridae	Nickievirus	preVC_326	Clustered/Singleton	VC_326_1	1	0	0	0	0	1	1	1	1
Enterobacteria~phage~ID18~sensu~lato	Petitvirales	Microviridae	G4microvirus	preVC_327	Clustered	VC_327_0	16	1	0	1.17401	0	1	1	1	4
Enterobacteria~phage~WA13~sensu~lato	Petitvirales	Microviridae	Alphatrevirus	preVC_327	Clustered	VC_327_0	16	1	0	1.17401	0	1	1	1	4
Escherichia~phage~G4	Petitvirales	Microviridae	G4microvirus	preVC_327	Clustered	VC_327_0	16	1	0	1.17401	0	1	1	1	4
Escherichia~phage~ID21	Petitvirales	Microviridae	Alpha3microvirus	preVC_327	Clustered	VC_327_0	16	1	0	1.17401	0	1	1	1	4
Escherichia~phage~ID2~Moscow/ID/2001	Petitvirales	Microviridae	G4microvirus	preVC_327	Clustered	VC_327_0	16	1	0	1.17401	0	1	1	1	4
Escherichia~phage~ID32	Petitvirales	Microviridae	Alpha3microvirus	preVC_327	Clustered	VC_327_0	16	1	0	1.17401	0	1	1	1	4
Escherichia~phage~ID52	Petitvirales	Microviridae	G4microvirus	preVC_327	Clustered	VC_327_0	16	1	0	1.17401	0	1	1	1	4
Escherichia~phage~ID62	Petitvirales	Microviridae	Alpha3microvirus	preVC_327	Clustered	VC_327_0	16	1	0	1.17401	0	1	1	1	4
Escherichia~phage~NC28	Petitvirales	Microviridae	Alpha3microvirus	preVC_327	Clustered	VC_327_0	16	1	0	1.17401	0	1	1	1	4
Escherichia~phage~NC29	Petitvirales	Microviridae	Alpha3microvirus	preVC_327	Clustered	VC_327_0	16	1	0	1.17401	0	1	1	1	4
Escherichia~phage~NC35	Petitvirales	Microviridae	Alpha3microvirus	preVC_327	Clustered	VC_327_0	16	1	0	1.17401	0	1	1	1	4
Escherichia~phage~St-1	Petitvirales	Microviridae	Alpha3microvirus	preVC_327	Clustered	VC_327_0	16	1	0	1.17401	0	1	1	1	4
Escherichia~phage~WA45	Petitvirales	Microviridae	Alpha3microvirus	preVC_327	Clustered	VC_327_0	16	1	0	1.17401	0	1	1	1	4
Escherichia~phage~alpha3	Petitvirales	Microviridae	Alpha3microvirus	preVC_327	Clustered	VC_327_0	16	1	0	1.17401	0	1	1	1	4
Escherichia~phage~phiK	Petitvirales	Microviridae	Alpha3microvirus	preVC_327	Clustered	VC_327_0	16	1	0	1.17401	0	1	1	1	4
Escherichia~virus~phiX174	Petitvirales	Microviridae	Phix174microvirus	preVC_327	Clustered	VC_327_0	16	1	0	1.17401	0	1	1	1	4
Escherichia~virus~I22	Tubulavirales	Inoviridae	Lineavirus	preVC_328	Clustered/Singleton	VC_328_0	1	0	0	0	0	1	1	1	1
Enterobacteria~phage~If1	Tubulavirales	Inoviridae	Infulavirus	preVC_329	Clustered	VC_329_0	3	0.7186	0.927802	1.33333	0.6667	1	1	1	2
Enterobacteria~phage~fd	Tubulavirales	Inoviridae	Inovirus	preVC_329	Clustered	VC_329_0	3	0.7186	0.927802	1.33333	0.6667	1	1	1	2
Escherichia~virus~M13	Tubulavirales	Inoviridae	Inovirus	preVC_329	Clustered	VC_329_0	3	0.7186	0.927802	1.33333	0.6667	1	1	1	2
Escherichia~phage~vB_EcoM_KWBSE43-6	Caudovirales	Ackermannviridae	Taipeivirus	preVC_33	Clustered	VC_33_0	8	0.0661	0.993604	7.5225	0.0657	0.9643	1	1	1
Klebsiella~phage~Magnus	Caudovirales	Ackermannviridae	Taipeivirus	preVC_33	Clustered	VC_33_0	8	0.0661	0.993604	7.5225	0.0657	0.9643	1	1	1
Klebsiella~phage~May	Caudovirales	Ackermannviridae	Taipeivirus	preVC_33	Clustered	VC_33_0	8	0.0661	0.993604	7.5225	0.0657	0.9643	1	1	1
Klebsiella~phage~Menlow	Caudovirales	Ackermannviridae	Taipeivirus	preVC_33	Clustered	VC_33_0	8	0.0661	0.993604	7.5225	0.0657	0.9643	1	1	1
Klebsiella~virus~0507KN21	Caudovirales	Ackermannviridae	Taipeivirus	preVC_33	Clustered	VC_33_0	8	0.0661	0.993604	7.5225	0.0657	0.9643	1	1	1
Klebsiella~virus~UPM~2146	Caudovirales	Ackermannviridae	Taipeivirus	preVC_33	Clustered	VC_33_0	8	0.0661	0.993604	7.5225	0.0657	0.9643	1	1	1
Klebsiella~virus~vB_KpnM_KpS110	Caudovirales	Ackermannviridae	Taipeivirus	preVC_33	Clustered	VC_33_0	8	0.0661	0.993604	7.5225	0.0657	0.9643	1	1	1
Serratia~phage~vB-Sru-IME250	Caudovirales	Ackermannviridae	Taipeivirus	preVC_33	Clustered	VC_33_0	8	0.0661	0.993604	7.5225	0.0657	0.9643	1	1	1
Escherichia~phage~ECML-4	Caudovirales	Ackermannviridae	Vi1virus	preVC_33	Clustered	VC_33_1	37	0.4679	1	6.9956	0.4679	1	1	1	3
Escherichia~phage~EP75	Caudovirales	Ackermannviridae	Kuttervirus	preVC_33	Clustered	VC_33_1	37	0.4679	1	6.9956	0.4679	1	1	1	3
Escherichia~phage~FEC14	Caudovirales	Ackermannviridae	Kuttervirus	preVC_33	Clustered	VC_33_1	37	0.4679	1	6.9956	0.4679	1	1	1	3
Escherichia~phage~PhaxI	Caudovirales	Ackermannviridae	Cba120virus	preVC_33	Clustered	VC_33_1	37	0.4679	1	6.9956	0.4679	1	1	1	3
Escherichia~virus~CBA120	Caudovirales	Ackermannviridae	Cba120virus	preVC_33	Clustered	VC_33_1	37	0.4679	1	6.9956	0.4679	1	1	1	3
Salmonella~phage~38	Caudovirales	Ackermannviridae	Cba120virus	preVC_33	Clustered	VC_33_1	37	0.4679	1	6.9956	0.4679	1	1	1	3
Salmonella~phage~BSP101	Caudovirales	Ackermannviridae	Kuttervirus	preVC_33	Clustered	VC_33_1	37	0.4679	1	6.9956	0.4679	1	1	1	3
Salmonella~phage~Det7	Caudovirales	Ackermannviridae	Cba120virus	preVC_33	Clustered	VC_33_1	37	0.4679	1	6.9956	0.4679	1	1	1	3
Salmonella~phage~GG32	Caudovirales	Ackermannviridae	Cba120virus	preVC_33	Clustered	VC_33_1	37	0.4679	1	6.9956	0.4679	1	1	1	3
Salmonella~phage~Marshall	Caudovirales	Ackermannviridae	Vi1virus	preVC_33	Clustered	VC_33_1	37	0.4679	1	6.9956	0.4679	1	1	1	3
Salmonella~phage~Maynard	Caudovirales	Ackermannviridae	Vi1virus	preVC_33	Clustered	VC_33_1	37	0.4679	1	6.9956	0.4679	1	1	1	3
Salmonella~phage~Mutine	Caudovirales	Ackermannviridae	Kuttervirus	preVC_33	Clustered	VC_33_1	37	0.4679	1	6.9956	0.4679	1	1	1	3
Salmonella~phage~S118	Caudovirales	Ackermannviridae	Kuttervirus	preVC_33	Clustered	VC_33_1	37	0.4679	1	6.9956	0.4679	1	1	1	3
Salmonella~phage~SE14	Caudovirales	Ackermannviridae	Kuttervirus	preVC_33	Clustered	VC_33_1	37	0.4679	1	6.9956	0.4679	1	1	1	3
Salmonella~phage~SFP10	Caudovirales	Ackermannviridae	Cba120virus	preVC_33	Clustered	VC_33_1	37	0.4679	1	6.9956	0.4679	1	1	1	3
Salmonella~phage~SP1	Caudovirales	Ackermannviridae	Kuttervirus	preVC_33	Clustered	VC_33_1	37	0.4679	1	6.9956	0.4679	1	1	1	3
Salmonella~phage~SS9	Caudovirales	Ackermannviridae	Kuttervirus	preVC_33	Clustered	VC_33_1	37	0.4679	1	6.9956	0.4679	1	1	1	3
Salmonella~phage~ST-W77	Caudovirales	Ackermannviridae	Kuttervirus	preVC_33	Clustered	VC_33_1	37	0.4679	1	6.9956	0.4679	1	1	1	3
Salmonella~phage~STML-13-1	Caudovirales	Ackermannviridae	Vi1virus	preVC_33	Clustered	VC_33_1	37	0.4679	1	6.9956	0.4679	1	1	1	3
Salmonella~phage~SeSz-1	Caudovirales	Ackermannviridae	Kuttervirus	preVC_33	Clustered	VC_33_1	37	0.4679	1	6.9956	0.4679	1	1	1	3
Salmonella~phage~SenALZ1	Caudovirales	Ackermannviridae	Kuttervirus	preVC_33	Clustered	VC_33_1	37	0.4679	1	6.9956	0.4679	1	1	1	3
Salmonella~phage~SenASZ3	Caudovirales	Ackermannviridae	Kuttervirus	preVC_33	Clustered	VC_33_1	37	0.4679	1	6.9956	0.4679	1	1	1	3
Salmonella~phage~Sh19	Caudovirales	Ackermannviridae	Cba120virus	preVC_33	Clustered	VC_33_1	37	0.4679	1	6.9956	0.4679	1	1	1	3
Salmonella~phage~aagejoakim	Caudovirales	Ackermannviridae	Kuttervirus	preVC_33	Clustered	VC_33_1	37	0.4679	1	6.9956	0.4679	1	1	1	3
Salmonella~phage~allotria	Caudovirales	Ackermannviridae	Kuttervirus	preVC_33	Clustered	VC_33_1	37	0.4679	1	6.9956	0.4679	1	1	1	3
Salmonella~phage~barely	Caudovirales	Ackermannviridae	Kuttervirus	preVC_33	Clustered	VC_33_1	37	0.4679	1	6.9956	0.4679	1	1	1	3
Salmonella~phage~bering	Caudovirales	Ackermannviridae	Kuttervirus	preVC_33	Clustered	VC_33_1	37	0.4679	1	6.9956	0.4679	1	1	1	3
Salmonella~phage~dinky	Caudovirales	Ackermannviridae	Kuttervirus	preVC_33	Clustered	VC_33_1	37	0.4679	1	6.9956	0.4679	1	1	1	3
Salmonella~phage~heyday	Caudovirales	Ackermannviridae	Kuttervirus	preVC_33	Clustered	VC_33_1	37	0.4679	1	6.9956	0.4679	1	1	1	3
Salmonella~phage~maane	Caudovirales	Ackermannviridae	Kuttervirus	preVC_33	Clustered	VC_33_1	37	0.4679	1	6.9956	0.4679	1	1	1	3
Salmonella~phage~moki	Caudovirales	Ackermannviridae	Kuttervirus	preVC_33	Clustered	VC_33_1	37	0.4679	1	6.9956	0.4679	1	1	1	3
Salmonella~phage~pertopsoe	Caudovirales	Ackermannviridae	Kuttervirus	preVC_33	Clustered	VC_33_1	37	0.4679	1	6.9956	0.4679	1	1	1	3
Salmonella~phage~rabagast	Caudovirales	Ackermannviridae	Kuttervirus	preVC_33	Clustered	VC_33_1	37	0.4679	1	6.9956	0.4679	1	1	1	3
Salmonella~phage~vB-SalM-PM10	Caudovirales	Ackermannviridae	Cba120virus	preVC_33	Clustered	VC_33_1	37	0.4679	1	6.9956	0.4679	1	1	1	3
Salmonella~phage~vB-SalM-SJ2	Caudovirales	Ackermannviridae	Vi1virus	preVC_33	Clustered	VC_33_1	37	0.4679	1	6.9956	0.4679	1	1	1	3
Salmonella~phage~vB-SalM-SJ3	Caudovirales	Ackermannviridae	Cba120virus	preVC_33	Clustered	VC_33_1	37	0.4679	1	6.9956	0.4679	1	1	1	3
Salmonella~virus~ViI	Caudovirales	Ackermannviridae	Vi1virus	preVC_33	Clustered	VC_33_1	37	0.4679	1	6.9956	0.4679	1	1	1	3
Dickeya~phage~RC-2014	Caudovirales	Ackermannviridae	Limestonevirus	preVC_33	Clustered	VC_33_2	7	0.0562	0.976575	7.33965	0.0549	1	1	1	3
Dickeya~virus~Limestone	Caudovirales	Ackermannviridae	Limestonevirus	preVC_33	Clustered	VC_33_2	7	0.0562	0.976575	7.33965	0.0549	1	1	1	3
Enterobacter~phage~EspM4VN	Caudovirales	Ackermannviridae	Agtrevirus	preVC_33	Clustered	VC_33_2	7	0.0562	0.976575	7.33965	0.0549	1	1	1	3
Salmonella~phage~P46FS4	Caudovirales	Ackermannviridae	Agtrevirus	preVC_33	Clustered	VC_33_2	7	0.0562	0.976575	7.33965	0.0549	1	1	1	3
Salmonella~phage~SKML-39	Caudovirales	Ackermannviridae	Ag3virus	preVC_33	Clustered	VC_33_2	7	0.0562	0.976575	7.33965	0.0549	1	1	1	3
Shigella~phage~Ag3	Caudovirales	Ackermannviridae	Ag3virus	preVC_33	Clustered	VC_33_2	7	0.0562	0.976575	7.33965	0.0549	1	1	1	3
Shigella~phage~MK-13	Caudovirales	Ackermannviridae	Agtrevirus	preVC_33	Clustered	VC_33_2	7	0.0562	0.976575	7.33965	0.0549	1	1	1	3
Serratia~phage~phiMAM1	Caudovirales	Ackermannviridae	Unassigned	preVC_33	Clustered	VC_33_3	2	0.0101	0.911617	4	0.0092	1	1	1	0
Serratia~phage~vB_SmaA_3M	Caudovirales	Ackermannviridae	Unassigned	preVC_33	Clustered	VC_33_3	2	0.0101	0.911617	4	0.0092	1	1	1	0
Erwinia~phage~phiEa2809	Caudovirales	Ackermannviridae	Unassigned	preVC_33	Clustered	VC_33_4	2	0.0102	0.911614	5.38516	0.0093	1	1	1	0
Erwinia~phage~vB_EamM-Bue1	Caudovirales	Ackermannviridae	Unassigned	preVC_33	Clustered	VC_33_4	2	0.0102	0.911614	5.38516	0.0093	1	1	1	0
Enterobacteria~phage~PR4	Kalamavirales	Tectiviridae	Alphatectivirus	preVC_330	Clustered	VC_330_0	2	0.9098	0.5205	0	0.4736	1	1	1	1
Enterobacteria~phage~PRD1	Kalamavirales	Tectiviridae	Alphatectivirus	preVC_330	Clustered	VC_330_0	2	0.9098	0.5205	0	0.4736	1	1	1	1
Enterococcus~phage~AUEF3	Caudovirales	Siphoviridae	Efquatrovirus	preVC_331	Clustered	VC_331_0	14	0.7881	1	4.6311	0.7881	1	1	1	1
Enterococcus~phage~Ec-ZZ2	Caudovirales	Siphoviridae	Efquatrovirus	preVC_331	Clustered	VC_331_0	14	0.7881	1	4.6311	0.7881	1	1	1	1
Enterococcus~phage~EfaCPT1	Caudovirales	Siphoviridae	Efquatrovirus	preVC_331	Clustered	VC_331_0	14	0.7881	1	4.6311	0.7881	1	1	1	1
Enterococcus~phage~IME-EF4	Caudovirales	Siphoviridae	Efquatrovirus	preVC_331	Clustered	VC_331_0	14	0.7881	1	4.6311	0.7881	1	1	1	1
Enterococcus~phage~IME_EF3	Caudovirales	Siphoviridae	Efquatrovirus	preVC_331	Clustered	VC_331_0	14	0.7881	1	4.6311	0.7881	1	1	1	1
Enterococcus~phage~LY0322	Caudovirales	Siphoviridae	Efquatrovirus	preVC_331	Clustered	VC_331_0	14	0.7881	1	4.6311	0.7881	1	1	1	1
Enterococcus~phage~PMBT2	Caudovirales	Siphoviridae	Efquatrovirus	preVC_331	Clustered	VC_331_0	14	0.7881	1	4.6311	0.7881	1	1	1	1
Enterococcus~phage~SANTOR1	Caudovirales	Siphoviridae	Efquatrovirus	preVC_331	Clustered	VC_331_0	14	0.7881	1	4.6311	0.7881	1	1	1	1
Enterococcus~phage~phiSHEF2	Caudovirales	Siphoviridae	Efquatrovirus	preVC_331	Clustered	VC_331_0	14	0.7881	1	4.6311	0.7881	1	1	1	1
Enterococcus~phage~phiSHEF4	Caudovirales	Siphoviridae	Efquatrovirus	preVC_331	Clustered	VC_331_0	14	0.7881	1	4.6311	0.7881	1	1	1	1
Enterococcus~phage~phiSHEF5	Caudovirales	Siphoviridae	Efquatrovirus	preVC_331	Clustered	VC_331_0	14	0.7881	1	4.6311	0.7881	1	1	1	1
Enterococcus~phage~vB_EfaS_AL2	Caudovirales	Siphoviridae	Efquatrovirus	preVC_331	Clustered	VC_331_0	14	0.7881	1	4.6311	0.7881	1	1	1	1
Enterococcus~phage~vB_EfaS_AL3	Caudovirales	Siphoviridae	Efquatrovirus	preVC_331	Clustered	VC_331_0	14	0.7881	1	4.6311	0.7881	1	1	1	1
Enterococcus~phage~vB_EfaS_IME196	Caudovirales	Siphoviridae	Efquatrovirus	preVC_331	Clustered	VC_331_0	14	0.7881	1	4.6311	0.7881	1	1	1	1
Lactobacillus~phage~A2	Caudovirales	Siphoviridae	Unassigned	preVC_332	Clustered	VC_332_0	9	0.5004	1	7.40883	0.5004	0.8889	1	1	0
Lactobacillus~phage~BH1	Caudovirales	Siphoviridae	Unassigned	preVC_332	Clustered	VC_332_0	9	0.5004	1	7.40883	0.5004	0.8889	1	1	0
Lactobacillus~phage~J-1	Caudovirales	Siphoviridae	Unassigned	preVC_332	Clustered	VC_332_0	9	0.5004	1	7.40883	0.5004	0.8889	1	1	0
Lactobacillus~phage~LJ	Caudovirales	Siphoviridae	Unassigned	preVC_332	Clustered	VC_332_0	9	0.5004	1	7.40883	0.5004	0.8889	1	1	0
Lactobacillus~phage~Lc-Nu	Caudovirales	Siphoviridae	Unassigned	preVC_332	Clustered	VC_332_0	9	0.5004	1	7.40883	0.5004	0.8889	1	1	0
Lactobacillus~phage~Lrm1	Caudovirales	Siphoviridae	Unassigned	preVC_332	Clustered	VC_332_0	9	0.5004	1	7.40883	0.5004	0.8889	1	1	0
Lactobacillus~phage~PL-1	Caudovirales	Siphoviridae	Unassigned	preVC_332	Clustered	VC_332_0	9	0.5004	1	7.40883	0.5004	0.8889	1	1	0
Lactobacillus~phage~T25	Caudovirales	Siphoviridae	Unassigned	preVC_332	Clustered	VC_332_0	9	0.5004	1	7.40883	0.5004	0.8889	1	1	0
Lactobacillus~phage~phiAT3	Caudovirales	Siphoviridae	Unassigned	preVC_332	Clustered	VC_332_0	9	0.5004	1	7.40883	0.5004	0.8889	1	1	0
Lactobacillus~virus~ATCC8014	Caudovirales	Siphoviridae	Phijl1virus	preVC_333	Clustered	VC_333_0	3	0.8556	0.995604	4.52658	0.8518	1	1	1	1
Lactobacillus~virus~phiJL1	Caudovirales	Siphoviridae	Phijl1virus	preVC_333	Clustered	VC_333_0	3	0.8556	0.995604	4.52658	0.8518	1	1	1	1
Pediococcus~phage~cIP1	Caudovirales	Siphoviridae	Phijl1virus	preVC_333	Clustered	VC_333_0	3	0.8556	0.995604	4.52658	0.8518	1	1	1	1
Lactococcus~phage~WP-2	Caudovirales	Podoviridae	Negarvirus	preVC_335	Clustered	VC_335_0	2	0.0361	0.901057	2	0.0325	1	1	1	2
Streptococcus~virus~C1	Caudovirales	Podoviridae	P68virus	preVC_335	Clustered	VC_335_0	2	0.0361	0.901057	2	0.0325	1	1	1	2
Staphylococcus~phage~66	Caudovirales	Podoviridae	Rosenblumvirus	preVC_336	Clustered	VC_336_0	15	0.9034	1	2.22742	0.9034	1	1	1	3
Staphylococcus~phage~Andhra	Caudovirales	Podoviridae	Andhravirus	preVC_336	Clustered	VC_336_0	15	0.9034	1	2.22742	0.9034	1	1	1	3
Staphylococcus~phage~BP39	Caudovirales	Podoviridae	Rosenblumvirus	preVC_336	Clustered	VC_336_0	15	0.9034	1	2.22742	0.9034	1	1	1	3
Staphylococcus~phage~CSA13	Caudovirales	Podoviridae	Rosenblumvirus	preVC_336	Clustered	VC_336_0	15	0.9034	1	2.22742	0.9034	1	1	1	3
Staphylococcus~phage~GRCS	Caudovirales	Podoviridae	Rosenblumvirus	preVC_336	Clustered	VC_336_0	15	0.9034	1	2.22742	0.9034	1	1	1	3
Staphylococcus~phage~P68	Caudovirales	Podoviridae	Rosenblumvirus	preVC_336	Clustered	VC_336_0	15	0.9034	1	2.22742	0.9034	1	1	1	3
Staphylococcus~phage~PSa3	Caudovirales	Podoviridae	Rosenblumvirus	preVC_336	Clustered	VC_336_0	15	0.9034	1	2.22742	0.9034	1	1	1	3
Staphylococcus~phage~Pabna	Caudovirales	Podoviridae	Rosenblumvirus	preVC_336	Clustered	VC_336_0	15	0.9034	1	2.22742	0.9034	1	1	1	3
Staphylococcus~phage~S24-1	Caudovirales	Podoviridae	Rosenblumvirus	preVC_336	Clustered	VC_336_0	15	0.9034	1	2.22742	0.9034	1	1	1	3
Staphylococcus~phage~SAP-2	Caudovirales	Podoviridae	Rosenblumvirus	preVC_336	Clustered	VC_336_0	15	0.9034	1	2.22742	0.9034	1	1	1	3
Staphylococcus~phage~SCH1	Caudovirales	Podoviridae	Rosenblumvirus	preVC_336	Clustered	VC_336_0	15	0.9034	1	2.22742	0.9034	1	1	1	3
Staphylococcus~phage~SLPW	Caudovirales	Podoviridae	Rosenblumvirus	preVC_336	Clustered	VC_336_0	15	0.9034	1	2.22742	0.9034	1	1	1	3
Staphylococcus~phage~St~134	Caudovirales	Podoviridae	Andhravirus	preVC_336	Clustered	VC_336_0	15	0.9034	1	2.22742	0.9034	1	1	1	3
Staphylococcus~phage~vB_SauP_phiAGO1.3	Caudovirales	Podoviridae	Rosenblumvirus	preVC_336	Clustered	VC_336_0	15	0.9034	1	2.22742	0.9034	1	1	1	3
Staphylococcus~virus~44AHJD	Caudovirales	Podoviridae	P68virus	preVC_336	Clustered	VC_336_0	15	0.9034	1	2.22742	0.9034	1	1	1	3
Lactobacillus~phage~Ld17	Caudovirales	Siphoviridae	C5virus	preVC_337	Clustered	VC_337_0	6	0.9994	0.871678	3.40471	0.8712	1	1	1	1
Lactobacillus~phage~Ld25A	Caudovirales	Siphoviridae	C5virus	preVC_337	Clustered	VC_337_0	6	0.9994	0.871678	3.40471	0.8712	1	1	1	1
Lactobacillus~phage~Ld3	Caudovirales	Siphoviridae	C5virus	preVC_337	Clustered	VC_337_0	6	0.9994	0.871678	3.40471	0.8712	1	1	1	1
Lactobacillus~phage~phiLdb	Caudovirales	Siphoviridae	C5virus	preVC_337	Clustered	VC_337_0	6	0.9994	0.871678	3.40471	0.8712	1	1	1	1
Lactobacillus~virus~LLKu	Caudovirales	Siphoviridae	C5virus	preVC_337	Clustered	VC_337_0	6	0.9994	0.871678	3.40471	0.8712	1	1	1	1
Lactobacillus~virus~c5	Caudovirales	Siphoviridae	C5virus	preVC_337	Clustered	VC_337_0	6	0.9994	0.871678	3.40471	0.8712	1	1	1	1
Rhodobacter~phage~RC1	Caudovirales	Siphoviridae	Unassigned	preVC_338	Clustered	VC_338_0	2	0.5585	0.861714	0	0.4812	1	1	1	0
Rhodovulum~phage~RS1	Caudovirales	Siphoviridae	Unassigned	preVC_338	Clustered	VC_338_0	2	0.5585	0.861714	0	0.4812	1	1	1	0
Escherichia~phage~RCS47	Caudovirales	Myoviridae	Punavirus	preVC_339	Clustered	VC_339_0	3	0.9944	0.5	5.40375	0.4972	1	1	1	2
Escherichia~virus~P1	Caudovirales	Myoviridae	P1virus	preVC_339	Clustered	VC_339_0	3	0.9944	0.5	5.40375	0.4972	1	1	1	2
Salmonella~phage~SJ46	Caudovirales	Myoviridae	Punavirus	preVC_339	Clustered	VC_339_0	3	0.9944	0.5	5.40375	0.4972	1	1	1	2
Rhizobium~phage~vB_RleM_P10VF	Caudovirales	Ackermannviridae	Unassigned	preVC_34	Clustered	VC_34_0	2	0.2333	0.912151	5.83095	0.2128	1	1	1	0
Sinorhizobium~phage~phiM9	Caudovirales	Ackermannviridae	Unassigned	preVC_34	Clustered	VC_34_0	2	0.2333	0.912151	5.83095	0.2128	1	1	1	0
Flavobacterium~phage~1H	Caudovirales	Siphoviridae	Unahavirus	preVC_340	Clustered	VC_340_0	5	1	0	4.12899	0	1	1	1	1
Flavobacterium~phage~23T	Caudovirales	Siphoviridae	Unahavirus	preVC_340	Clustered	VC_340_0	5	1	0	4.12899	0	1	1	1	1
Flavobacterium~phage~2A	Caudovirales	Siphoviridae	Unahavirus	preVC_340	Clustered	VC_340_0	5	1	0	4.12899	0	1	1	1	1
Flavobacterium~phage~6H	Caudovirales	Siphoviridae	Unahavirus	preVC_340	Clustered	VC_340_0	5	1	0	4.12899	0	1	1	1	1
Flavobacterium~phage~vB_FspS_laban6-1	Caudovirales	Siphoviridae	Unahavirus	preVC_340	Clustered	VC_340_0	5	1	0	4.12899	0	1	1	1	1
Polaribacter~phage~P12002L	Caudovirales	Siphoviridae	P12002virus	preVC_341	Clustered	VC_341_0	2	0.9944	0	2.23607	0	1	1	1	1
Polaribacter~phage~P12002S	Caudovirales	Siphoviridae	P12002virus	preVC_341	Clustered	VC_341_0	2	0.9944	0	2.23607	0	1	1	1	1
Tsukamurella~phage~TIN2	Caudovirales	Siphoviridae	Tin2virus	preVC_342	Clustered	VC_342_0	3	0.103	0.996366	2.4037	0.1026	1	1	1	1
Tsukamurella~phage~TIN3	Caudovirales	Siphoviridae	Tin2virus	preVC_342	Clustered	VC_342_0	3	0.103	0.996366	2.4037	0.1026	1	1	1	1
Tsukamurella~phage~TIN4	Caudovirales	Siphoviridae	Tin2virus	preVC_342	Clustered	VC_342_0	3	0.103	0.996366	2.4037	0.1026	1	1	1	1
Gordonia~phage~Adgers	Caudovirales	Siphoviridae	Montyvirus	preVC_342	Clustered	VC_342_1	14	0.6168	1	5.42503	0.6168	0.8132	1	1	3
Gordonia~phage~Beaver	Caudovirales	Siphoviridae	Montyvirus	preVC_342	Clustered	VC_342_1	14	0.6168	1	5.42503	0.6168	0.8132	1	1	3
Gordonia~phage~BirksAndSocks	Caudovirales	Siphoviridae	Montyvirus	preVC_342	Clustered	VC_342_1	14	0.6168	1	5.42503	0.6168	0.8132	1	1	3
Gordonia~phage~Chelms	Caudovirales	Siphoviridae	Woesvirus	preVC_342	Clustered	VC_342_1	14	0.6168	1	5.42503	0.6168	0.8132	1	1	3
Gordonia~phage~Flakey	Caudovirales	Siphoviridae	Montyvirus	preVC_342	Clustered	VC_342_1	14	0.6168	1	5.42503	0.6168	0.8132	1	1	3
Gordonia~phage~GMA7	Caudovirales	Siphoviridae	Getseptimavirus	preVC_342	Clustered	VC_342_1	14	0.6168	1	5.42503	0.6168	0.8132	1	1	3
Gordonia~phage~GTE7	Caudovirales	Siphoviridae	Getseptimavirus	preVC_342	Clustered	VC_342_1	14	0.6168	1	5.42503	0.6168	0.8132	1	1	3
Gordonia~phage~Hotorobo	Caudovirales	Siphoviridae	Woesvirus	preVC_342	Clustered	VC_342_1	14	0.6168	1	5.42503	0.6168	0.8132	1	1	3
Gordonia~phage~Jellybones	Caudovirales	Siphoviridae	Montyvirus	preVC_342	Clustered	VC_342_1	14	0.6168	1	5.42503	0.6168	0.8132	1	1	3
Gordonia~phage~John316	Caudovirales	Siphoviridae	Montyvirus	preVC_342	Clustered	VC_342_1	14	0.6168	1	5.42503	0.6168	0.8132	1	1	3
Gordonia~phage~Monty	Caudovirales	Siphoviridae	Woesvirus	preVC_342	Clustered	VC_342_1	14	0.6168	1	5.42503	0.6168	0.8132	1	1	3
Gordonia~phage~Sombrero	Caudovirales	Siphoviridae	Montyvirus	preVC_342	Clustered	VC_342_1	14	0.6168	1	5.42503	0.6168	0.8132	1	1	3
Gordonia~phage~SteveFrench	Caudovirales	Siphoviridae	Montyvirus	preVC_342	Clustered	VC_342_1	14	0.6168	1	5.42503	0.6168	0.8132	1	1	3
Gordonia~phage~Woes	Caudovirales	Siphoviridae	Woesvirus	preVC_342	Clustered	VC_342_1	14	0.6168	1	5.42503	0.6168	0.8132	1	1	3
Gordonia~phage~Asapag	Caudovirales	Siphoviridae	Getalongvirus	preVC_345	Clustered	VC_345_0	6	0.5085	1	7.60884	0.5085	1	1	1	3
Gordonia~phage~BENtherdunthat	Caudovirales	Siphoviridae	Getalongvirus	preVC_345	Clustered	VC_345_0	6	0.5085	1	7.60884	0.5085	1	1	1	3
Gordonia~phage~Getalong	Caudovirales	Siphoviridae	Getalongvirus	preVC_345	Clustered	VC_345_0	6	0.5085	1	7.60884	0.5085	1	1	1	3
Gordonia~phage~Horus	Caudovirales	Siphoviridae	Horusvirus	preVC_345	Clustered	VC_345_0	6	0.5085	1	7.60884	0.5085	1	1	1	3
Gordonia~phage~Kenna	Caudovirales	Siphoviridae	Getalongvirus	preVC_345	Clustered	VC_345_0	6	0.5085	1	7.60884	0.5085	1	1	1	3
Gordonia~phage~Phistory	Caudovirales	Siphoviridae	Phistoryvirus	preVC_345	Clustered	VC_345_0	6	0.5085	1	7.60884	0.5085	1	1	1	3
Gordonia~phage~Apricot	Caudovirales	Siphoviridae	Apricotvirus	preVC_345	Clustered/Singleton	VC_345_1	1	0	0	0	0	1	1	1	1
Gordonia~phage~Attis	Caudovirales	Siphoviridae	Attisvirus	preVC_346	Clustered	VC_346_0	2	0.1604	0.909819	0	0.146	1	1	1	1
Gordonia~phage~SoilAssassin	Caudovirales	Siphoviridae	Attisvirus	preVC_346	Clustered	VC_346_0	2	0.1604	0.909819	0	0.146	1	1	1	1
Gordonia~phage~BaxterFox	Caudovirales	Siphoviridae	Baxtervirus	preVC_346	Clustered	VC_346_1	5	0.3891	1	7.30232	0.3891	0.9	1	1	2
Gordonia~phage~Kita	Caudovirales	Siphoviridae	Nymphadoravirus	preVC_346	Clustered	VC_346_1	5	0.3891	1	7.30232	0.3891	0.9	1	1	2
Gordonia~phage~Nymphadora	Caudovirales	Siphoviridae	Nymphadoravirus	preVC_346	Clustered	VC_346_1	5	0.3891	1	7.30232	0.3891	0.9	1	1	2
Gordonia~phage~Yeezy	Caudovirales	Siphoviridae	Baxtervirus	preVC_346	Clustered	VC_346_1	5	0.3891	1	7.30232	0.3891	0.9	1	1	2
Gordonia~phage~Zirinka	Caudovirales	Siphoviridae	Nymphadoravirus	preVC_346	Clustered	VC_346_1	5	0.3891	1	7.30232	0.3891	0.9	1	1	2
Mycobacterium~phage~Cerasum	Caudovirales	Siphoviridae	Cheoctovirus	preVC_347	Clustered	VC_347_0	2	0.0213	0.913052	3.31662	0.0195	1	1	1	1
Mycobacterium~phage~Velveteen	Caudovirales	Siphoviridae	Cheoctovirus	preVC_347	Clustered	VC_347_0	2	0.0213	0.913052	3.31662	0.0195	1	1	1	1
Mycobacterium~phage~Estave1	Caudovirales	Siphoviridae	Cheoctovirus	preVC_347	Clustered/Singleton	VC_347_1	1	0	0	0	0	1	1	1	1
Mycobacterium~phage~Llama	Caudovirales	Siphoviridae	Cheoctovirus	preVC_347	Clustered	VC_347_10	2	0.0112	0.909227	8.544	0.0101	1	1	1	2
Mycobacterium~virus~Che8	Caudovirales	Siphoviridae	Che8virus	preVC_347	Clustered	VC_347_10	2	0.0112	0.909227	8.544	0.0101	1	1	1	2
Mycobacterium~phage~Florinda	Caudovirales	Siphoviridae	Cheoctovirus	preVC_347	Clustered	VC_347_11	2	0.0171	0.913197	4.69042	0.0156	1	1	1	1
Mycobacterium~phage~Quico	Caudovirales	Siphoviridae	Cheoctovirus	preVC_347	Clustered	VC_347_11	2	0.0171	0.913197	4.69042	0.0156	1	1	1	1
Mycobacterium~phage~CaptainTrips	Caudovirales	Siphoviridae	Cheoctovirus	preVC_347	Clustered	VC_347_12	19	0.2168	1	8.30958	0.2168	0.8012	1	1	2
Mycobacterium~phage~Hades	Caudovirales	Siphoviridae	Cheoctovirus	preVC_347	Clustered	VC_347_12	19	0.2168	1	8.30958	0.2168	0.8012	1	1	2
Mycobacterium~phage~Hamulus	Caudovirales	Siphoviridae	Cheoctovirus	preVC_347	Clustered	VC_347_12	19	0.2168	1	8.30958	0.2168	0.8012	1	1	2
Mycobacterium~phage~Ovechkin	Caudovirales	Siphoviridae	Cheoctovirus	preVC_347	Clustered	VC_347_12	19	0.2168	1	8.30958	0.2168	0.8012	1	1	2
Mycobacterium~phage~PopTart	Caudovirales	Siphoviridae	Cheoctovirus	preVC_347	Clustered	VC_347_12	19	0.2168	1	8.30958	0.2168	0.8012	1	1	2
Mycobacterium~phage~SiSi	Caudovirales	Siphoviridae	Cheoctovirus	preVC_347	Clustered	VC_347_12	19	0.2168	1	8.30958	0.2168	0.8012	1	1	2
Mycobacterium~phage~Spartacus	Caudovirales	Siphoviridae	Che8virus	preVC_347	Clustered	VC_347_12	19	0.2168	1	8.30958	0.2168	0.8012	1	1	2
Mycobacterium~phage~Taj	Caudovirales	Siphoviridae	Che8virus	preVC_347	Clustered	VC_347_12	19	0.2168	1	8.30958	0.2168	0.8012	1	1	2
Mycobacterium~phage~Tweety	Caudovirales	Siphoviridae	Che8virus	preVC_347	Clustered	VC_347_12	19	0.2168	1	8.30958	0.2168	0.8012	1	1	2
Mycobacterium~phage~Wee	Caudovirales	Siphoviridae	Che8virus	preVC_347	Clustered	VC_347_12	19	0.2168	1	8.30958	0.2168	0.8012	1	1	2
Mycobacterium~phage~XFactor	Caudovirales	Siphoviridae	Cheoctovirus	preVC_347	Clustered	VC_347_12	19	0.2168	1	8.30958	0.2168	0.8012	1	1	2
Mycobacterium~virus~Ardmore	Caudovirales	Siphoviridae	Che8virus	preVC_347	Clustered	VC_347_12	19	0.2168	1	8.30958	0.2168	0.8012	1	1	2
Mycobacterium~virus~Deadp	Caudovirales	Siphoviridae	Che8virus	preVC_347	Clustered	VC_347_12	19	0.2168	1	8.30958	0.2168	0.8012	1	1	2
Mycobacterium~virus~Dlane	Caudovirales	Siphoviridae	Che8virus	preVC_347	Clustered	VC_347_12	19	0.2168	1	8.30958	0.2168	0.8012	1	1	2
Mycobacterium~virus~Dotproduct	Caudovirales	Siphoviridae	Che8virus	preVC_347	Clustered	VC_347_12	19	0.2168	1	8.30958	0.2168	0.8012	1	1	2
Mycobacterium~virus~Fruitloop	Caudovirales	Siphoviridae	Che8virus	preVC_347	Clustered	VC_347_12	19	0.2168	1	8.30958	0.2168	0.8012	1	1	2
Mycobacterium~virus~Gumbie	Caudovirales	Siphoviridae	Che8virus	preVC_347	Clustered	VC_347_12	19	0.2168	1	8.30958	0.2168	0.8012	1	1	2
Mycobacterium~virus~Mutaforma13	Caudovirales	Siphoviridae	Che8virus	preVC_347	Clustered	VC_347_12	19	0.2168	1	8.30958	0.2168	0.8012	1	1	2
Mycobacterium~virus~SG4	Caudovirales	Siphoviridae	Che8virus	preVC_347	Clustered	VC_347_12	19	0.2168	1	8.30958	0.2168	0.8012	1	1	2
Mycobacterium~phage~Brocalys	Caudovirales	Siphoviridae	Cheoctovirus	preVC_347	Clustered	VC_347_13	16	0.174	1	8.2812	0.174	0.7583	1	1	2
Mycobacterium~phage~Cabrinians	Caudovirales	Siphoviridae	Cheoctovirus	preVC_347	Clustered	VC_347_13	16	0.174	1	8.2812	0.174	0.7583	1	1	2
Mycobacterium~phage~Daenerys	Caudovirales	Siphoviridae	Cheoctovirus	preVC_347	Clustered	VC_347_13	16	0.174	1	8.2812	0.174	0.7583	1	1	2
Mycobacterium~phage~Dante	Caudovirales	Siphoviridae	Cheoctovirus	preVC_347	Clustered	VC_347_13	16	0.174	1	8.2812	0.174	0.7583	1	1	2
Mycobacterium~phage~Inventum	Caudovirales	Siphoviridae	Cheoctovirus	preVC_347	Clustered	VC_347_13	16	0.174	1	8.2812	0.174	0.7583	1	1	2
Mycobacterium~phage~Llij	Caudovirales	Siphoviridae	Che8virus	preVC_347	Clustered	VC_347_13	16	0.174	1	8.2812	0.174	0.7583	1	1	2
Mycobacterium~phage~Phatniss	Caudovirales	Siphoviridae	Cheoctovirus	preVC_347	Clustered	VC_347_13	16	0.174	1	8.2812	0.174	0.7583	1	1	2
Mycobacterium~phage~Saal	Caudovirales	Siphoviridae	Cheoctovirus	preVC_347	Clustered	VC_347_13	16	0.174	1	8.2812	0.174	0.7583	1	1	2
Mycobacterium~phage~ShiLan	Caudovirales	Siphoviridae	Che8virus	preVC_347	Clustered	VC_347_13	16	0.174	1	8.2812	0.174	0.7583	1	1	2
Mycobacterium~phage~Sparkdehlily	Caudovirales	Siphoviridae	Cheoctovirus	preVC_347	Clustered	VC_347_13	16	0.174	1	8.2812	0.174	0.7583	1	1	2
Mycobacterium~virus~Boomer	Caudovirales	Siphoviridae	Che8virus	preVC_347	Clustered	VC_347_13	16	0.174	1	8.2812	0.174	0.7583	1	1	2
Mycobacterium~virus~Dorothy	Caudovirales	Siphoviridae	Che8virus	preVC_347	Clustered	VC_347_13	16	0.174	1	8.2812	0.174	0.7583	1	1	2
Mycobacterium~virus~Drago	Caudovirales	Siphoviridae	Che8virus	preVC_347	Clustered	VC_347_13	16	0.174	1	8.2812	0.174	0.7583	1	1	2
Mycobacterium~virus~Ibhubesi	Caudovirales	Siphoviridae	Che8virus	preVC_347	Clustered	VC_347_13	16	0.174	1	8.2812	0.174	0.7583	1	1	2
Mycobacterium~virus~PMC	Caudovirales	Siphoviridae	Che8virus	preVC_347	Clustered	VC_347_13	16	0.174	1	8.2812	0.174	0.7583	1	1	2
Mycobacterium~virus~Pacc40	Caudovirales	Siphoviridae	Che8virus	preVC_347	Clustered	VC_347_13	16	0.174	1	8.2812	0.174	0.7583	1	1	2
Mycobacterium~phage~Renaud18	Caudovirales	Siphoviridae	Cheoctovirus	preVC_347	Clustered/Singleton	VC_347_2	1	0	0	0	0	1	1	1	1
Mycobacterium~phage~TChen	Caudovirales	Siphoviridae	Cheoctovirus	preVC_347	Clustered	VC_347_3	2	0.0147	0.913029	8.83176	0.0134	1	1	1	1
Mycobacterium~phage~ThetaBob	Caudovirales	Siphoviridae	Cheoctovirus	preVC_347	Clustered	VC_347_3	2	0.0147	0.913029	8.83176	0.0134	1	1	1	1
Mycobacterium~phage~Cornie	Caudovirales	Siphoviridae	Cheoctovirus	preVC_347	Clustered/Singleton	VC_347_4	1	0	0	0	0	1	1	1	1
Mycobacterium~phage~Squirty	Caudovirales	Siphoviridae	Cheoctovirus	preVC_347	Clustered/Singleton	VC_347_5	1	0	0	0	0	1	1	1	1
Mycobacterium~phage~Bobi	Caudovirales	Siphoviridae	Cheoctovirus	preVC_347	Clustered	VC_347_6	4	0.0316	0.9997	8.66054	0.0316	0.8333	1	1	2
Mycobacterium~phage~Kimberlium	Caudovirales	Siphoviridae	Cheoctovirus	preVC_347	Clustered	VC_347_6	4	0.0316	0.9997	8.66054	0.0316	0.8333	1	1	2
Mycobacterium~phage~Seagreen	Caudovirales	Siphoviridae	Cheoctovirus	preVC_347	Clustered	VC_347_6	4	0.0316	0.9997	8.66054	0.0316	0.8333	1	1	2
Mycobacterium~virus~Mozy	Caudovirales	Siphoviridae	Che8virus	preVC_347	Clustered	VC_347_6	4	0.0316	0.9997	8.66054	0.0316	0.8333	1	1	2
Mycobacterium~phage~BuzzLyseyear	Caudovirales	Siphoviridae	Cheoctovirus	preVC_347	Clustered	VC_347_7	4	0.0389	0.999973	7.60235	0.0389	1	1	1	2
Mycobacterium~phage~Job42	Caudovirales	Siphoviridae	Cheoctovirus	preVC_347	Clustered	VC_347_7	4	0.0389	0.999973	7.60235	0.0389	1	1	1	2
Mycobacterium~virus~Ramsey	Caudovirales	Siphoviridae	Che8virus	preVC_347	Clustered	VC_347_7	4	0.0389	0.999973	7.60235	0.0389	1	1	1	2
Mycobacterium~virus~Rockyhorror	Caudovirales	Siphoviridae	Che8virus	preVC_347	Clustered	VC_347_7	4	0.0389	0.999973	7.60235	0.0389	1	1	1	2
Mycobacterium~phage~WIVsmall	Caudovirales	Siphoviridae	Cheoctovirus	preVC_347	Clustered/Singleton	VC_347_8	1	0	0	0	0	1	1	1	1
Mycobacterium~phage~Bipolar	Caudovirales	Siphoviridae	Cheoctovirus	preVC_347	Clustered	VC_347_9	2	0.0122	0.909778	8.12404	0.0111	1	1	1	2
Mycobacterium~phage~Shauna1	Caudovirales	Siphoviridae	Che8virus	preVC_347	Clustered	VC_347_9	2	0.0122	0.909778	8.12404	0.0111	1	1	1	2
Mycobacterium~phage~Marvin	Caudovirales	Siphoviridae	Marvinvirus	preVC_348	Clustered	VC_348_0	2	0.8149	0.88692	3.31662	0.7227	1	1	1	1
Mycobacterium~phage~MosMoris	Caudovirales	Siphoviridae	Marvinvirus	preVC_348	Clustered	VC_348_0	2	0.8149	0.88692	3.31662	0.7227	1	1	1	1
Acinetobacter~phage~AB1	Caudovirales	Myoviridae	Ap22virus	preVC_35	Clustered	VC_35_0	9	0.8553	1	6.2395	0.8553	1	1	1	2
Acinetobacter~phage~AP22	Caudovirales	Myoviridae	Ap22virus	preVC_35	Clustered	VC_35_0	9	0.8553	1	6.2395	0.8553	1	1	1	2
Acinetobacter~phage~AbP2	Caudovirales	Myoviridae	Obolenskvirus	preVC_35	Clustered	VC_35_0	9	0.8553	1	6.2395	0.8553	1	1	1	2
Acinetobacter~phage~IME-AB2	Caudovirales	Myoviridae	Ap22virus	preVC_35	Clustered	VC_35_0	9	0.8553	1	6.2395	0.8553	1	1	1	2
Acinetobacter~phage~LZ35	Caudovirales	Myoviridae	Obolenskvirus	preVC_35	Clustered	VC_35_0	9	0.8553	1	6.2395	0.8553	1	1	1	2
Acinetobacter~phage~WCHABP1	Caudovirales	Myoviridae	Obolenskvirus	preVC_35	Clustered	VC_35_0	9	0.8553	1	6.2395	0.8553	1	1	1	2
Acinetobacter~phage~WCHABP12	Caudovirales	Myoviridae	Obolenskvirus	preVC_35	Clustered	VC_35_0	9	0.8553	1	6.2395	0.8553	1	1	1	2
Acinetobacter~phage~YMC-13-01-C62	Caudovirales	Myoviridae	Ap22virus	preVC_35	Clustered	VC_35_0	9	0.8553	1	6.2395	0.8553	1	1	1	2
Acinetobacter~phage~YMC11/12/R2315	Caudovirales	Myoviridae	Obolenskvirus	preVC_35	Clustered	VC_35_0	9	0.8553	1	6.2395	0.8553	1	1	1	2
Mycobacterium~phage~BigNuz	Caudovirales	Siphoviridae	Bignuzvirus	preVC_351	Clustered	VC_351_0	8	0.5121	1	4.88237	0.5121	1	1	1	3
Mycobacterium~phage~Brusacoram	Caudovirales	Siphoviridae	Fishburnevirus	preVC_351	Clustered	VC_351_0	8	0.5121	1	4.88237	0.5121	1	1	1	3
Mycobacterium~phage~Donovan	Caudovirales	Siphoviridae	Fishburnevirus	preVC_351	Clustered	VC_351_0	8	0.5121	1	4.88237	0.5121	1	1	1	3
Mycobacterium~phage~Fishburne	Caudovirales	Siphoviridae	Fishburnevirus	preVC_351	Clustered	VC_351_0	8	0.5121	1	4.88237	0.5121	1	1	1	3
Mycobacterium~phage~Jebeks	Caudovirales	Siphoviridae	Fishburnevirus	preVC_351	Clustered	VC_351_0	8	0.5121	1	4.88237	0.5121	1	1	1	3
Mycobacterium~phage~Malithi	Caudovirales	Siphoviridae	Fishburnevirus	preVC_351	Clustered	VC_351_0	8	0.5121	1	4.88237	0.5121	1	1	1	3
Mycobacterium~phage~Phayonce	Caudovirales	Siphoviridae	Phayoncevirus	preVC_351	Clustered	VC_351_0	8	0.5121	1	4.88237	0.5121	1	1	1	3
Mycobacterium~phage~Shipwreck	Caudovirales	Siphoviridae	Fishburnevirus	preVC_351	Clustered	VC_351_0	8	0.5121	1	4.88237	0.5121	1	1	1	3
Gordonia~phage~Bantam	Caudovirales	Siphoviridae	Bantamvirus	preVC_352	Clustered	VC_352_0	2	0.2155	0.888889	6.7082	0.1915	1	1	1	2
Gordonia~phage~Daredevil	Caudovirales	Siphoviridae	Daredevilvirus	preVC_352	Clustered	VC_352_0	2	0.2155	0.888889	6.7082	0.1915	1	1	1	2
Gordonia~phage~Bachita	Caudovirales	Siphoviridae	Smoothievirus	preVC_353	Clustered	VC_353_0	4	0.3847	0.99973	4.26415	0.3846	1	1	1	1
Gordonia~phage~ClubL	Caudovirales	Siphoviridae	Smoothievirus	preVC_353	Clustered	VC_353_0	4	0.3847	0.99973	4.26415	0.3846	1	1	1	1
Gordonia~phage~Cucurbita	Caudovirales	Siphoviridae	Smoothievirus	preVC_353	Clustered	VC_353_0	4	0.3847	0.99973	4.26415	0.3846	1	1	1	1
Gordonia~phage~Smoothie	Caudovirales	Siphoviridae	Smoothievirus	preVC_353	Clustered	VC_353_0	4	0.3847	0.99973	4.26415	0.3846	1	1	1	1
Gordonia~phage~BrutonGaster	Caudovirales	Siphoviridae	Oneupvirus	preVC_353	Clustered	VC_353_1	2	0.1104	0.883441	6.7082	0.0976	1	1	1	2
Gordonia~phage~OneUp	Caudovirales	Siphoviridae	Smoothievirus	preVC_353	Clustered	VC_353_1	2	0.1104	0.883441	6.7082	0.0976	1	1	1	2
Mycobacterium~phage~Bernal13	Caudovirales	Siphoviridae	Bernal13virus	preVC_354	Clustered/Singleton	VC_354_0	1	0	0	0	0	1	1	1	1
Mycobacterium~phage~Sparky	Caudovirales	Siphoviridae	Unassigned	preVC_354	Clustered/Singleton	VC_354_1	1	0	0	0	0	1	1	1	0
Mycobacterium~phage~Cheetobro	Caudovirales	Siphoviridae	Timquatrovirus	preVC_355	Clustered	VC_355_0	2	0.0622	0.908477	1.41421	0.0565	1	1	1	2
Mycobacterium~virus~Fionnbarth	Caudovirales	Siphoviridae	Tm4virus	preVC_355	Clustered	VC_355_0	2	0.0622	0.908477	1.41421	0.0565	1	1	1	2
Mycobacterium~phage~BarrelRoll	Caudovirales	Siphoviridae	Timquatrovirus	preVC_355	Clustered	VC_355_1	16	0.592	1	7.06888	0.592	0.9	1	1	2
Mycobacterium~phage~Enkosi	Caudovirales	Siphoviridae	Timquatrovirus	preVC_355	Clustered	VC_355_1	16	0.592	1	7.06888	0.592	0.9	1	1	2
Mycobacterium~phage~Keshu	Caudovirales	Siphoviridae	Timquatrovirus	preVC_355	Clustered	VC_355_1	16	0.592	1	7.06888	0.592	0.9	1	1	2
Mycobacterium~phage~Milly	Caudovirales	Siphoviridae	Timquatrovirus	preVC_355	Clustered	VC_355_1	16	0.592	1	7.06888	0.592	0.9	1	1	2
Mycobacterium~phage~Mufasa	Caudovirales	Siphoviridae	Timquatrovirus	preVC_355	Clustered	VC_355_1	16	0.592	1	7.06888	0.592	0.9	1	1	2
Mycobacterium~phage~Murucutumbu	Caudovirales	Siphoviridae	Timquatrovirus	preVC_355	Clustered	VC_355_1	16	0.592	1	7.06888	0.592	0.9	1	1	2
Mycobacterium~phage~ShedlockHolmes	Caudovirales	Siphoviridae	Timquatrovirus	preVC_355	Clustered	VC_355_1	16	0.592	1	7.06888	0.592	0.9	1	1	2
Mycobacterium~phage~TM4	Caudovirales	Siphoviridae	Tm4virus	preVC_355	Clustered	VC_355_1	16	0.592	1	7.06888	0.592	0.9	1	1	2
Mycobacterium~phage~Validus	Caudovirales	Siphoviridae	Timquatrovirus	preVC_355	Clustered	VC_355_1	16	0.592	1	7.06888	0.592	0.9	1	1	2
Mycobacterium~phage~ZoeJ	Caudovirales	Siphoviridae	Timquatrovirus	preVC_355	Clustered	VC_355_1	16	0.592	1	7.06888	0.592	0.9	1	1	2
Mycobacterium~virus~Anaya	Caudovirales	Siphoviridae	Tm4virus	preVC_355	Clustered	VC_355_1	16	0.592	1	7.06888	0.592	0.9	1	1	2
Mycobacterium~virus~Angelica	Caudovirales	Siphoviridae	Tm4virus	preVC_355	Clustered	VC_355_1	16	0.592	1	7.06888	0.592	0.9	1	1	2
Mycobacterium~virus~Crimd	Caudovirales	Siphoviridae	Tm4virus	preVC_355	Clustered	VC_355_1	16	0.592	1	7.06888	0.592	0.9	1	1	2
Mycobacterium~virus~Jaws	Caudovirales	Siphoviridae	Tm4virus	preVC_355	Clustered	VC_355_1	16	0.592	1	7.06888	0.592	0.9	1	1	2
Mycobacterium~virus~Macncheese	Caudovirales	Siphoviridae	Tm4virus	preVC_355	Clustered	VC_355_1	16	0.592	1	7.06888	0.592	0.9	1	1	2
Mycobacterium~virus~Pixie	Caudovirales	Siphoviridae	Tm4virus	preVC_355	Clustered	VC_355_1	16	0.592	1	7.06888	0.592	0.9	1	1	2
Mycobacterium~phage~FF47	Caudovirales	Siphoviridae	Ff47virus	preVC_358	Clustered	VC_358_0	2	0.2528	0.908969	1.73205	0.2298	1	1	1	1
Mycobacterium~phage~Muddy	Caudovirales	Siphoviridae	Ff47virus	preVC_358	Clustered	VC_358_0	2	0.2528	0.908969	1.73205	0.2298	1	1	1	1
Gordonia~phage~Fryberger	Caudovirales	Siphoviridae	Ronaldovirus	preVC_359	Clustered	VC_359_0	2	0.9637	0.666667	2	0.6425	1	1	1	1
Gordonia~phage~Ronaldo	Caudovirales	Siphoviridae	Ronaldovirus	preVC_359	Clustered	VC_359_0	2	0.9637	0.666667	2	0.6425	1	1	1	1
Burkholderia~virus~Bcep1	Caudovirales	Myoviridae	Bcep78virus	preVC_36	Clustered	VC_36_0	4	0.7553	0.999892	3.24705	0.7552	1	1	1	1
Burkholderia~virus~Bcep43	Caudovirales	Myoviridae	Bcep78virus	preVC_36	Clustered	VC_36_0	4	0.7553	0.999892	3.24705	0.7552	1	1	1	1
Burkholderia~virus~Bcep781	Caudovirales	Myoviridae	Bcep78virus	preVC_36	Clustered	VC_36_0	4	0.7553	0.999892	3.24705	0.7552	1	1	1	1
Burkholderia~virus~BcepNY3	Caudovirales	Myoviridae	Bcep78virus	preVC_36	Clustered	VC_36_0	4	0.7553	0.999892	3.24705	0.7552	1	1	1	1
Streptomyces~phage~Austintatious	Caudovirales	Siphoviridae	Austintatiousvirus	preVC_360	Clustered	VC_360_0	7	0.8637	1	5.29646	0.8637	1	1	1	3
Streptomyces~phage~Darolandstone	Caudovirales	Siphoviridae	Raleighvirus	preVC_360	Clustered	VC_360_0	7	0.8637	1	5.29646	0.8637	1	1	1	3
Streptomyces~phage~Ididsumtinwong	Caudovirales	Siphoviridae	Austintatiousvirus	preVC_360	Clustered	VC_360_0	7	0.8637	1	5.29646	0.8637	1	1	1	3
Streptomyces~phage~PapayaSalad	Caudovirales	Siphoviridae	Austintatiousvirus	preVC_360	Clustered	VC_360_0	7	0.8637	1	5.29646	0.8637	1	1	1	3
Streptomyces~phage~Picard	Caudovirales	Siphoviridae	Picardvirus	preVC_360	Clustered	VC_360_0	7	0.8637	1	5.29646	0.8637	1	1	1	3
Streptomyces~phage~Raleigh	Caudovirales	Siphoviridae	Raleighvirus	preVC_360	Clustered	VC_360_0	7	0.8637	1	5.29646	0.8637	1	1	1	3
Streptomyces~phage~SV1	Caudovirales	Siphoviridae	Picardvirus	preVC_360	Clustered	VC_360_0	7	0.8637	1	5.29646	0.8637	1	1	1	3
Gordonia~phage~Gibbin	Caudovirales	Siphoviridae	Unassigned	preVC_361	Clustered	VC_361_0	5	0.4841	1	3.24293	0.4841	1	1	1	0
Gordonia~phage~Lambo	Caudovirales	Siphoviridae	Unassigned	preVC_361	Clustered	VC_361_0	5	0.4841	1	3.24293	0.4841	1	1	1	0
Gordonia~phage~Ranch	Caudovirales	Siphoviridae	Unassigned	preVC_361	Clustered	VC_361_0	5	0.4841	1	3.24293	0.4841	1	1	1	0
Gordonia~phage~Sadboi	Caudovirales	Siphoviridae	Unassigned	preVC_361	Clustered	VC_361_0	5	0.4841	1	3.24293	0.4841	1	1	1	0
Gordonia~phage~Yikes	Caudovirales	Siphoviridae	Unassigned	preVC_361	Clustered	VC_361_0	5	0.4841	1	3.24293	0.4841	1	1	1	0
Gordonia~phage~Suzy	Caudovirales	Siphoviridae	Terapinvirus	preVC_362	Clustered	VC_362_0	2	0.164	0.90451	2.64575	0.1484	1	1	1	1
Gordonia~phage~Terapin	Caudovirales	Siphoviridae	Terapinvirus	preVC_362	Clustered	VC_362_0	2	0.164	0.90451	2.64575	0.1484	1	1	1	1
Mycobacterium~phage~Papyrus	Caudovirales	Siphoviridae	Send513virus	preVC_363	Clustered	VC_363_0	2	0.1457	0.90453	2	0.1318	1	1	1	1
Mycobacterium~phage~Send513	Caudovirales	Siphoviridae	Send513virus	preVC_363	Clustered	VC_363_0	2	0.1457	0.90453	2	0.1318	1	1	1	1
Mycobacterium~phage~Cuke	Caudovirales	Siphoviridae	Unassigned	preVC_363	Clustered	VC_363_1	3	0.1938	0.996389	7.00471	0.1931	1	1	1	0
Mycobacterium~phage~Fowlmouth	Caudovirales	Siphoviridae	Unassigned	preVC_363	Clustered	VC_363_1	3	0.1938	0.996389	7.00471	0.1931	1	1	1	0
Mycobacterium~phage~Indlulamithi	Caudovirales	Siphoviridae	Unassigned	preVC_363	Clustered	VC_363_1	3	0.1938	0.996389	7.00471	0.1931	1	1	1	0
Mycobacterium~phage~Gumball	Caudovirales	Siphoviridae	Plotvirus	preVC_364	Clustered	VC_364_0	5	0.3945	1	4.07068	0.3945	1	1	1	3
Mycobacterium~phage~Hawkeye	Caudovirales	Siphoviridae	Hawkeyevirus	preVC_364	Clustered	VC_364_0	5	0.3945	1	4.07068	0.3945	1	1	1	3
Mycobacterium~phage~PBI1	Caudovirales	Siphoviridae	Pbi1virus	preVC_364	Clustered	VC_364_0	5	0.3945	1	4.07068	0.3945	1	1	1	3
Mycobacterium~phage~PLot	Caudovirales	Siphoviridae	Plotvirus	preVC_364	Clustered	VC_364_0	5	0.3945	1	4.07068	0.3945	1	1	1	3
Mycobacterium~phage~Troll4	Caudovirales	Siphoviridae	Plotvirus	preVC_364	Clustered	VC_364_0	5	0.3945	1	4.07068	0.3945	1	1	1	3
Mycobacterium~phage~Barnyard	Caudovirales	Siphoviridae	Barnyardvirus	preVC_365	Clustered	VC_365_0	2	0.1395	0.902915	3	0.126	1	1	1	1
Mycobacterium~phage~DrLupo	Caudovirales	Siphoviridae	Barnyardvirus	preVC_365	Clustered	VC_365_0	2	0.1395	0.902915	3	0.126	1	1	1	1
Mycobacterium~phage~Damien	Caudovirales	Siphoviridae	Unassigned	preVC_365	Clustered	VC_365_1	5	0.3659	1	5.95196	0.3659	0.8	1	1	2
Mycobacterium~phage~Konstantine	Caudovirales	Siphoviridae	Barnyardvirus	preVC_365	Clustered	VC_365_1	5	0.3659	1	5.95196	0.3659	0.8	1	1	2
Mycobacterium~phage~Oaker	Caudovirales	Siphoviridae	Unassigned	preVC_365	Clustered	VC_365_1	5	0.3659	1	5.95196	0.3659	0.8	1	1	2
Mycobacterium~phage~Patience	Caudovirales	Siphoviridae	Patiencevirus	preVC_365	Clustered	VC_365_1	5	0.3659	1	5.95196	0.3659	0.8	1	1	2
Mycobacterium~phage~Predator	Caudovirales	Siphoviridae	Barnyardvirus	preVC_365	Clustered	VC_365_1	5	0.3659	1	5.95196	0.3659	0.8	1	1	2
Mycobacterium~phage~Catalina	Caudovirales	Siphoviridae	Fromanvirus	preVC_368	Clustered	VC_368_0	4	0.0745	0.999974	3.63056	0.0745	1	1	1	2
Mycobacterium~phage~Pioneer	Caudovirales	Siphoviridae	Fromanvirus	preVC_368	Clustered	VC_368_0	4	0.0745	0.999974	3.63056	0.0745	1	1	1	2
Mycobacterium~virus~Alma	Caudovirales	Siphoviridae	L5virus	preVC_368	Clustered	VC_368_0	4	0.0745	0.999974	3.63056	0.0745	1	1	1	2
Mycobacterium~virus~Packman	Caudovirales	Siphoviridae	L5virus	preVC_368	Clustered	VC_368_0	4	0.0745	0.999974	3.63056	0.0745	1	1	1	2
Mycobacterium~phage~40AC	Caudovirales	Siphoviridae	Fromanvirus	preVC_368	Clustered	VC_368_1	12	0.2092	1	5.928	0.2092	1	1	1	2
Mycobacterium~phage~Artemis2UCLA	Caudovirales	Siphoviridae	Fromanvirus	preVC_368	Clustered	VC_368_1	12	0.2092	1	5.928	0.2092	1	1	1	2
Mycobacterium~phage~Blue7	Caudovirales	Siphoviridae	Fromanvirus	preVC_368	Clustered	VC_368_1	12	0.2092	1	5.928	0.2092	1	1	1	2
Mycobacterium~phage~CloudWang3	Caudovirales	Siphoviridae	Fromanvirus	preVC_368	Clustered	VC_368_1	12	0.2092	1	5.928	0.2092	1	1	1	2
Mycobacterium~phage~EagleEye	Caudovirales	Siphoviridae	Fromanvirus	preVC_368	Clustered	VC_368_1	12	0.2092	1	5.928	0.2092	1	1	1	2
Mycobacterium~phage~Phlei	Caudovirales	Siphoviridae	Fromanvirus	preVC_368	Clustered	VC_368_1	12	0.2092	1	5.928	0.2092	1	1	1	2
Mycobacterium~phage~VohminGhazi	Caudovirales	Siphoviridae	Fromanvirus	preVC_368	Clustered	VC_368_1	12	0.2092	1	5.928	0.2092	1	1	1	2
Mycobacterium~phage~Zaka	Caudovirales	Siphoviridae	Fromanvirus	preVC_368	Clustered	VC_368_1	12	0.2092	1	5.928	0.2092	1	1	1	2
Mycobacterium~virus~Ericb	Caudovirales	Siphoviridae	L5virus	preVC_368	Clustered	VC_368_1	12	0.2092	1	5.928	0.2092	1	1	1	2
Mycobacterium~virus~Gladiator	Caudovirales	Siphoviridae	L5virus	preVC_368	Clustered	VC_368_1	12	0.2092	1	5.928	0.2092	1	1	1	2
Mycobacterium~virus~Hammer	Caudovirales	Siphoviridae	L5virus	preVC_368	Clustered	VC_368_1	12	0.2092	1	5.928	0.2092	1	1	1	2
Mycobacterium~virus~Jeffabunny	Caudovirales	Siphoviridae	L5virus	preVC_368	Clustered	VC_368_1	12	0.2092	1	5.928	0.2092	1	1	1	2
Mycobacterium~phage~20ES	Caudovirales	Siphoviridae	Fromanvirus	preVC_368	Clustered	VC_368_2	28	0.451	1	7.61173	0.451	0.9048	1	1	2
Mycobacterium~phage~Adzzy	Caudovirales	Siphoviridae	Fromanvirus	preVC_368	Clustered	VC_368_2	28	0.451	1	7.61173	0.451	0.9048	1	1	2
Mycobacterium~phage~AnnaL29	Caudovirales	Siphoviridae	Fromanvirus	preVC_368	Clustered	VC_368_2	28	0.451	1	7.61173	0.451	0.9048	1	1	2
Mycobacterium~phage~ArcherNM	Caudovirales	Siphoviridae	Fromanvirus	preVC_368	Clustered	VC_368_2	28	0.451	1	7.61173	0.451	0.9048	1	1	2
Mycobacterium~phage~Bactobuster	Caudovirales	Siphoviridae	Fromanvirus	preVC_368	Clustered	VC_368_2	28	0.451	1	7.61173	0.451	0.9048	1	1	2
Mycobacterium~phage~CRB1	Caudovirales	Siphoviridae	Fromanvirus	preVC_368	Clustered	VC_368_2	28	0.451	1	7.61173	0.451	0.9048	1	1	2
Mycobacterium~phage~Chy4	Caudovirales	Siphoviridae	Fromanvirus	preVC_368	Clustered	VC_368_2	28	0.451	1	7.61173	0.451	0.9048	1	1	2
Mycobacterium~phage~Chy5	Caudovirales	Siphoviridae	Fromanvirus	preVC_368	Clustered	VC_368_2	28	0.451	1	7.61173	0.451	0.9048	1	1	2
Mycobacterium~phage~Echild	Caudovirales	Siphoviridae	Fromanvirus	preVC_368	Clustered	VC_368_2	28	0.451	1	7.61173	0.451	0.9048	1	1	2
Mycobacterium~phage~Equemioh13	Caudovirales	Siphoviridae	Fromanvirus	preVC_368	Clustered	VC_368_2	28	0.451	1	7.61173	0.451	0.9048	1	1	2
Mycobacterium~phage~EvilGenius	Caudovirales	Siphoviridae	Fromanvirus	preVC_368	Clustered	VC_368_2	28	0.451	1	7.61173	0.451	0.9048	1	1	2
Mycobacterium~phage~First	Caudovirales	Siphoviridae	Fromanvirus	preVC_368	Clustered	VC_368_2	28	0.451	1	7.61173	0.451	0.9048	1	1	2
Mycobacterium~phage~LadyBird	Caudovirales	Siphoviridae	Fromanvirus	preVC_368	Clustered	VC_368_2	28	0.451	1	7.61173	0.451	0.9048	1	1	2
Mycobacterium~phage~Larenn	Caudovirales	Siphoviridae	Fromanvirus	preVC_368	Clustered	VC_368_2	28	0.451	1	7.61173	0.451	0.9048	1	1	2
Mycobacterium~phage~Loser	Caudovirales	Siphoviridae	Fromanvirus	preVC_368	Clustered	VC_368_2	28	0.451	1	7.61173	0.451	0.9048	1	1	2
Mycobacterium~phage~Luchador	Caudovirales	Siphoviridae	Fromanvirus	preVC_368	Clustered	VC_368_2	28	0.451	1	7.61173	0.451	0.9048	1	1	2
Mycobacterium~phage~Mulciber	Caudovirales	Siphoviridae	Fromanvirus	preVC_368	Clustered	VC_368_2	28	0.451	1	7.61173	0.451	0.9048	1	1	2
Mycobacterium~phage~Piro94	Caudovirales	Siphoviridae	Fromanvirus	preVC_368	Clustered	VC_368_2	28	0.451	1	7.61173	0.451	0.9048	1	1	2
Mycobacterium~phage~RedRock	Caudovirales	Siphoviridae	L5virus	preVC_368	Clustered	VC_368_2	28	0.451	1	7.61173	0.451	0.9048	1	1	2
Mycobacterium~phage~SWU1	Caudovirales	Siphoviridae	L5virus	preVC_368	Clustered	VC_368_2	28	0.451	1	7.61173	0.451	0.9048	1	1	2
Mycobacterium~phage~Serenity	Caudovirales	Siphoviridae	Fromanvirus	preVC_368	Clustered	VC_368_2	28	0.451	1	7.61173	0.451	0.9048	1	1	2
Mycobacterium~phage~SweetiePie	Caudovirales	Siphoviridae	Fromanvirus	preVC_368	Clustered	VC_368_2	28	0.451	1	7.61173	0.451	0.9048	1	1	2
Mycobacterium~phage~Trixie	Caudovirales	Siphoviridae	L5virus	preVC_368	Clustered	VC_368_2	28	0.451	1	7.61173	0.451	0.9048	1	1	2
Mycobacterium~phage~Turbido	Caudovirales	Siphoviridae	L5virus	preVC_368	Clustered	VC_368_2	28	0.451	1	7.61173	0.451	0.9048	1	1	2
Mycobacterium~virus~Che12	Caudovirales	Siphoviridae	L5virus	preVC_368	Clustered	VC_368_2	28	0.451	1	7.61173	0.451	0.9048	1	1	2
Mycobacterium~virus~D29	Caudovirales	Siphoviridae	L5virus	preVC_368	Clustered	VC_368_2	28	0.451	1	7.61173	0.451	0.9048	1	1	2
Mycobacterium~virus~L5	Caudovirales	Siphoviridae	L5virus	preVC_368	Clustered	VC_368_2	28	0.451	1	7.61173	0.451	0.9048	1	1	2
Mycobacterium~virus~Pukovnik	Caudovirales	Siphoviridae	L5virus	preVC_368	Clustered	VC_368_2	28	0.451	1	7.61173	0.451	0.9048	1	1	2
Mycobacterium~phage~Anubis	Caudovirales	Siphoviridae	Fromanvirus	preVC_369	Clustered	VC_369_0	11	0.2541	1	5.27989	0.2541	1	1	1	2
Mycobacterium~phage~BTCU-1	Caudovirales	Siphoviridae	Fromanvirus	preVC_369	Clustered	VC_369_0	11	0.2541	1	5.27989	0.2541	1	1	1	2
Mycobacterium~phage~Jobu08	Caudovirales	Siphoviridae	Fromanvirus	preVC_369	Clustered	VC_369_0	11	0.2541	1	5.27989	0.2541	1	1	1	2
Mycobacterium~phage~MarQuardt	Caudovirales	Siphoviridae	Fromanvirus	preVC_369	Clustered	VC_369_0	11	0.2541	1	5.27989	0.2541	1	1	1	2
Mycobacterium~phage~Phantastic	Caudovirales	Siphoviridae	Fromanvirus	preVC_369	Clustered	VC_369_0	11	0.2541	1	5.27989	0.2541	1	1	1	2
Mycobacterium~phage~Rockstar	Caudovirales	Siphoviridae	L5virus	preVC_369	Clustered	VC_369_0	11	0.2541	1	5.27989	0.2541	1	1	1	2
Mycobacterium~phage~Tiffany	Caudovirales	Siphoviridae	Fromanvirus	preVC_369	Clustered	VC_369_0	11	0.2541	1	5.27989	0.2541	1	1	1	2
Mycobacterium~virus~Bxz2	Caudovirales	Siphoviridae	L5virus	preVC_369	Clustered	VC_369_0	11	0.2541	1	5.27989	0.2541	1	1	1	2
Mycobacterium~virus~Heldan	Caudovirales	Siphoviridae	L5virus	preVC_369	Clustered	VC_369_0	11	0.2541	1	5.27989	0.2541	1	1	1	2
Mycobacterium~virus~JHC117	Caudovirales	Siphoviridae	L5virus	preVC_369	Clustered	VC_369_0	11	0.2541	1	5.27989	0.2541	1	1	1	2
Mycobacterium~virus~Microwolf	Caudovirales	Siphoviridae	L5virus	preVC_369	Clustered	VC_369_0	11	0.2541	1	5.27989	0.2541	1	1	1	2
Mycobacterium~phage~BellusTerra	Caudovirales	Siphoviridae	Fromanvirus	preVC_369	Clustered	VC_369_1	19	0.3962	1	6.62262	0.3962	0.9123	1	1	2
Mycobacterium~phage~HINdeR	Caudovirales	Siphoviridae	Fromanvirus	preVC_369	Clustered	VC_369_1	19	0.3962	1	6.62262	0.3962	0.9123	1	1	2
Mycobacterium~phage~Iracema64	Caudovirales	Siphoviridae	Fromanvirus	preVC_369	Clustered	VC_369_1	19	0.3962	1	6.62262	0.3962	0.9123	1	1	2
Mycobacterium~phage~Kampy	Caudovirales	Siphoviridae	Fromanvirus	preVC_369	Clustered	VC_369_1	19	0.3962	1	6.62262	0.3962	0.9123	1	1	2
Mycobacterium~phage~Nyxis	Caudovirales	Siphoviridae	Fromanvirus	preVC_369	Clustered	VC_369_1	19	0.3962	1	6.62262	0.3962	0.9123	1	1	2
Mycobacterium~phage~Obama12	Caudovirales	Siphoviridae	L5virus	preVC_369	Clustered	VC_369_1	19	0.3962	1	6.62262	0.3962	0.9123	1	1	2
Mycobacterium~phage~RhynO	Caudovirales	Siphoviridae	Fromanvirus	preVC_369	Clustered	VC_369_1	19	0.3962	1	6.62262	0.3962	0.9123	1	1	2
Mycobacterium~phage~Severus	Caudovirales	Siphoviridae	Fromanvirus	preVC_369	Clustered	VC_369_1	19	0.3962	1	6.62262	0.3962	0.9123	1	1	2
Mycobacterium~phage~Sheen	Caudovirales	Siphoviridae	Fromanvirus	preVC_369	Clustered	VC_369_1	19	0.3962	1	6.62262	0.3962	0.9123	1	1	2
Mycobacterium~phage~Timshel	Caudovirales	Siphoviridae	L5virus	preVC_369	Clustered	VC_369_1	19	0.3962	1	6.62262	0.3962	0.9123	1	1	2
Mycobacterium~phage~Trike	Caudovirales	Siphoviridae	Fromanvirus	preVC_369	Clustered	VC_369_1	19	0.3962	1	6.62262	0.3962	0.9123	1	1	2
Mycobacterium~phage~Twister	Caudovirales	Siphoviridae	L5virus	preVC_369	Clustered	VC_369_1	19	0.3962	1	6.62262	0.3962	0.9123	1	1	2
Mycobacterium~phage~Wile	Caudovirales	Siphoviridae	Fromanvirus	preVC_369	Clustered	VC_369_1	19	0.3962	1	6.62262	0.3962	0.9123	1	1	2
Mycobacterium~virus~Arturo	Caudovirales	Siphoviridae	L5virus	preVC_369	Clustered	VC_369_1	19	0.3962	1	6.62262	0.3962	0.9123	1	1	2
Mycobacterium~virus~Backyardigan	Caudovirales	Siphoviridae	L5virus	preVC_369	Clustered	VC_369_1	19	0.3962	1	6.62262	0.3962	0.9123	1	1	2
Mycobacterium~virus~Goose	Caudovirales	Siphoviridae	L5virus	preVC_369	Clustered	VC_369_1	19	0.3962	1	6.62262	0.3962	0.9123	1	1	2
Mycobacterium~virus~LHTSCC	Caudovirales	Siphoviridae	L5virus	preVC_369	Clustered	VC_369_1	19	0.3962	1	6.62262	0.3962	0.9123	1	1	2
Mycobacterium~virus~Peaches	Caudovirales	Siphoviridae	L5virus	preVC_369	Clustered	VC_369_1	19	0.3962	1	6.62262	0.3962	0.9123	1	1	2
Mycobacterium~virus~Rebeuca	Caudovirales	Siphoviridae	L5virus	preVC_369	Clustered	VC_369_1	19	0.3962	1	6.62262	0.3962	0.9123	1	1	2
Acinetobacter~phage~AB3	Caudovirales	Podoviridae	Fri1virus	preVC_37	Clustered	VC_37_0	23	1	0	3.96725	0	1	1	2	4
Acinetobacter~phage~AbKT21phiIII	Caudovirales	Autographiviridae	Friunavirus	preVC_37	Clustered	VC_37_0	23	1	0	3.96725	0	1	1	2	4
Acinetobacter~phage~Abp1	Caudovirales	Podoviridae	Fri1virus	preVC_37	Clustered	VC_37_0	23	1	0	3.96725	0	1	1	2	4
Acinetobacter~phage~Fri1	Caudovirales	Podoviridae	Fri1virus	preVC_37	Clustered	VC_37_0	23	1	0	3.96725	0	1	1	2	4
Acinetobacter~phage~IME200	Caudovirales	Podoviridae	Fri1virus	preVC_37	Clustered	VC_37_0	23	1	0	3.96725	0	1	1	2	4
Acinetobacter~phage~Petty	Caudovirales	Autographiviridae	Pettyvirus	preVC_37	Clustered	VC_37_0	23	1	0	3.96725	0	1	1	2	4
Acinetobacter~phage~SH-Ab~15519	Caudovirales	Autographiviridae	Friunavirus	preVC_37	Clustered	VC_37_0	23	1	0	3.96725	0	1	1	2	4
Acinetobacter~phage~WCHABP5	Caudovirales	Autographiviridae	Friunavirus	preVC_37	Clustered	VC_37_0	23	1	0	3.96725	0	1	1	2	4
Acinetobacter~phage~phiAB1	Caudovirales	Podoviridae	Fri1virus	preVC_37	Clustered	VC_37_0	23	1	0	3.96725	0	1	1	2	4
Acinetobacter~phage~phiAB6	Caudovirales	Autographiviridae	Friunavirus	preVC_37	Clustered	VC_37_0	23	1	0	3.96725	0	1	1	2	4
Acinetobacter~phage~vB_AbaP_46-62_Aci07	Caudovirales	Autographiviridae	Friunavirus	preVC_37	Clustered	VC_37_0	23	1	0	3.96725	0	1	1	2	4
Acinetobacter~phage~vB_AbaP_AS11	Caudovirales	Autographiviridae	Friunavirus	preVC_37	Clustered	VC_37_0	23	1	0	3.96725	0	1	1	2	4
Acinetobacter~phage~vB_AbaP_AS12	Caudovirales	Autographiviridae	Friunavirus	preVC_37	Clustered	VC_37_0	23	1	0	3.96725	0	1	1	2	4
Acinetobacter~phage~vB_AbaP_Acibel007	Caudovirales	Autographiviridae	Daemvirus	preVC_37	Clustered	VC_37_0	23	1	0	3.96725	0	1	1	2	4
Acinetobacter~phage~vB_AbaP_B09_Aci08	Caudovirales	Autographiviridae	Friunavirus	preVC_37	Clustered	VC_37_0	23	1	0	3.96725	0	1	1	2	4
Acinetobacter~phage~vB_AbaP_B1	Caudovirales	Autographiviridae	Friunavirus	preVC_37	Clustered	VC_37_0	23	1	0	3.96725	0	1	1	2	4
Acinetobacter~phage~vB_AbaP_B3	Caudovirales	Autographiviridae	Friunavirus	preVC_37	Clustered	VC_37_0	23	1	0	3.96725	0	1	1	2	4
Acinetobacter~phage~vB_AbaP_B5	Caudovirales	Autographiviridae	Friunavirus	preVC_37	Clustered	VC_37_0	23	1	0	3.96725	0	1	1	2	4
Acinetobacter~phage~vB_AbaP_D2	Caudovirales	Autographiviridae	Friunavirus	preVC_37	Clustered	VC_37_0	23	1	0	3.96725	0	1	1	2	4
Acinetobacter~phage~vB_AbaP_PD-6A3	Caudovirales	Podoviridae	Fri1virus	preVC_37	Clustered	VC_37_0	23	1	0	3.96725	0	1	1	2	4
Acinetobacter~phage~vB_AbaP_PD-AB9	Caudovirales	Podoviridae	Fri1virus	preVC_37	Clustered	VC_37_0	23	1	0	3.96725	0	1	1	2	4
Acinetobacter~phage~vB_ApiP_P1	Caudovirales	Autographiviridae	Friunavirus	preVC_37	Clustered	VC_37_0	23	1	0	3.96725	0	1	1	2	4
Acinetobacter~phage~vB_ApiP_P2	Caudovirales	Autographiviridae	Friunavirus	preVC_37	Clustered	VC_37_0	23	1	0	3.96725	0	1	1	2	4
Mycobacterium~phage~Fredward	Caudovirales	Siphoviridae	Fromanvirus	preVC_370	Clustered	VC_370_0	4	0.1225	0.999973	3.89871	0.1225	1	1	1	2
Mycobacterium~phage~Smeadley	Caudovirales	Siphoviridae	Fromanvirus	preVC_370	Clustered	VC_370_0	4	0.1225	0.999973	3.89871	0.1225	1	1	1	2
Mycobacterium~virus~Astro	Caudovirales	Siphoviridae	L5virus	preVC_370	Clustered	VC_370_0	4	0.1225	0.999973	3.89871	0.1225	1	1	1	2
Mycobacterium~virus~Saintus	Caudovirales	Siphoviridae	L5virus	preVC_370	Clustered	VC_370_0	4	0.1225	0.999973	3.89871	0.1225	1	1	1	2
Mycobacterium~phage~Chadwick	Caudovirales	Siphoviridae	Fromanvirus	preVC_370	Clustered	VC_370_1	11	0.3557	1	4.72857	0.3557	1	1	1	2
Mycobacterium~phage~Conspiracy	Caudovirales	Siphoviridae	Fromanvirus	preVC_370	Clustered	VC_370_1	11	0.3557	1	4.72857	0.3557	1	1	1	2
Mycobacterium~phage~Jovo	Caudovirales	Siphoviridae	Fromanvirus	preVC_370	Clustered	VC_370_1	11	0.3557	1	4.72857	0.3557	1	1	1	2
Mycobacterium~phage~LittleCherry	Caudovirales	Siphoviridae	Fromanvirus	preVC_370	Clustered	VC_370_1	11	0.3557	1	4.72857	0.3557	1	1	1	2
Mycobacterium~phage~Swirley	Caudovirales	Siphoviridae	Fromanvirus	preVC_370	Clustered	VC_370_1	11	0.3557	1	4.72857	0.3557	1	1	1	2
Mycobacterium~phage~Theia	Caudovirales	Siphoviridae	Fromanvirus	preVC_370	Clustered	VC_370_1	11	0.3557	1	4.72857	0.3557	1	1	1	2
Mycobacterium~phage~Tiger	Caudovirales	Siphoviridae	L5virus	preVC_370	Clustered	VC_370_1	11	0.3557	1	4.72857	0.3557	1	1	1	2
Mycobacterium~phage~UnionJack	Caudovirales	Siphoviridae	Fromanvirus	preVC_370	Clustered	VC_370_1	11	0.3557	1	4.72857	0.3557	1	1	1	2
Mycobacterium~virus~Benedict	Caudovirales	Siphoviridae	L5virus	preVC_370	Clustered	VC_370_1	11	0.3557	1	4.72857	0.3557	1	1	1	2
Mycobacterium~virus~Cuco	Caudovirales	Siphoviridae	L5virus	preVC_370	Clustered	VC_370_1	11	0.3557	1	4.72857	0.3557	1	1	1	2
Mycobacterium~virus~George	Caudovirales	Siphoviridae	L5virus	preVC_370	Clustered	VC_370_1	11	0.3557	1	4.72857	0.3557	1	1	1	2
Rhodococcus~phage~CosmicSans	Caudovirales	Siphoviridae	Rerduovirus	preVC_371	Clustered	VC_371_0	5	0.1763	1	3.24014	0.1763	1	1	1	2
Rhodococcus~phage~Hiro	Caudovirales	Siphoviridae	Rerduovirus	preVC_371	Clustered	VC_371_0	5	0.1763	1	3.24014	0.1763	1	1	1	2
Rhodococcus~phage~RER2	Caudovirales	Siphoviridae	Rer2virus	preVC_371	Clustered	VC_371_0	5	0.1763	1	3.24014	0.1763	1	1	1	2
Rhodococcus~phage~Takoda	Caudovirales	Siphoviridae	Rerduovirus	preVC_371	Clustered	VC_371_0	5	0.1763	1	3.24014	0.1763	1	1	1	2
Rhodococcus~virus~RGL3	Caudovirales	Siphoviridae	Unassigned	preVC_371	Clustered	VC_371_0	5	0.1763	1	3.24014	0.1763	1	1	1	2
Mycobacterium~phage~Angel	Caudovirales	Siphoviridae	Liefievirus	preVC_372	Clustered	VC_372_0	9	0.5368	1	5.37645	0.5368	1	1	1	1
Mycobacterium~phage~Cambiare	Caudovirales	Siphoviridae	Liefievirus	preVC_372	Clustered	VC_372_0	9	0.5368	1	5.37645	0.5368	1	1	1	1
Mycobacterium~phage~FlagStaff	Caudovirales	Siphoviridae	Liefievirus	preVC_372	Clustered	VC_372_0	9	0.5368	1	5.37645	0.5368	1	1	1	1
Mycobacterium~phage~Jolie2	Caudovirales	Siphoviridae	Liefievirus	preVC_372	Clustered	VC_372_0	9	0.5368	1	5.37645	0.5368	1	1	1	1
Mycobacterium~phage~Leo	Caudovirales	Siphoviridae	Liefievirus	preVC_372	Clustered	VC_372_0	9	0.5368	1	5.37645	0.5368	1	1	1	1
Mycobacterium~phage~MOOREtheMARYer	Caudovirales	Siphoviridae	Liefievirus	preVC_372	Clustered	VC_372_0	9	0.5368	1	5.37645	0.5368	1	1	1	1
Mycobacterium~phage~Sneeze	Caudovirales	Siphoviridae	Liefievirus	preVC_372	Clustered	VC_372_0	9	0.5368	1	5.37645	0.5368	1	1	1	1
Mycobacterium~virus~Halo	Caudovirales	Siphoviridae	Liefievirus	preVC_372	Clustered	VC_372_0	9	0.5368	1	5.37645	0.5368	1	1	1	1
Mycobacterium~virus~Liefie	Caudovirales	Siphoviridae	Liefievirus	preVC_372	Clustered	VC_372_0	9	0.5368	1	5.37645	0.5368	1	1	1	1
Gordonia~phage~Sour	Caudovirales	Siphoviridae	Sourvirus	preVC_373	Clustered/Singleton	VC_373_0	1	0	0	0	0	1	1	1	1
Mycobacterium~phage~Apizium	Caudovirales	Siphoviridae	Pg1virus	preVC_374	Clustered	VC_374_0	21	0.5526	1	2.86323	0.5526	1	1	1	2
Mycobacterium~phage~Badfish	Caudovirales	Siphoviridae	Pg1virus	preVC_374	Clustered	VC_374_0	21	0.5526	1	2.86323	0.5526	1	1	1	2
Mycobacterium~phage~Colbert	Caudovirales	Siphoviridae	Pg1virus	preVC_374	Clustered	VC_374_0	21	0.5526	1	2.86323	0.5526	1	1	1	2
Mycobacterium~phage~Eremos	Caudovirales	Siphoviridae	Pg1virus	preVC_374	Clustered	VC_374_0	21	0.5526	1	2.86323	0.5526	1	1	1	2
Mycobacterium~phage~JacAttac	Caudovirales	Siphoviridae	Pg1virus	preVC_374	Clustered	VC_374_0	21	0.5526	1	2.86323	0.5526	1	1	1	2
Mycobacterium~phage~Kikipoo	Caudovirales	Siphoviridae	Pg1virus	preVC_374	Clustered	VC_374_0	21	0.5526	1	2.86323	0.5526	1	1	1	2
Mycobacterium~phage~Manad	Caudovirales	Siphoviridae	Pg1virus	preVC_374	Clustered	VC_374_0	21	0.5526	1	2.86323	0.5526	1	1	1	2
Mycobacterium~phage~Newman	Caudovirales	Siphoviridae	Pg1virus	preVC_374	Clustered	VC_374_0	21	0.5526	1	2.86323	0.5526	1	1	1	2
Mycobacterium~phage~OSmaximus	Caudovirales	Siphoviridae	Pg1virus	preVC_374	Clustered	VC_374_0	21	0.5526	1	2.86323	0.5526	1	1	1	2
Mycobacterium~phage~Oline	Caudovirales	Siphoviridae	Pg1virus	preVC_374	Clustered	VC_374_0	21	0.5526	1	2.86323	0.5526	1	1	1	2
Mycobacterium~phage~Orion	Caudovirales	Siphoviridae	Pg1virus	preVC_374	Clustered	VC_374_0	21	0.5526	1	2.86323	0.5526	1	1	1	2
Mycobacterium~phage~PG1	Caudovirales	Siphoviridae	Pg1virus	preVC_374	Clustered	VC_374_0	21	0.5526	1	2.86323	0.5526	1	1	1	2
Mycobacterium~phage~Phipps	Caudovirales	Siphoviridae	Pg1virus	preVC_374	Clustered	VC_374_0	21	0.5526	1	2.86323	0.5526	1	1	1	2
Mycobacterium~phage~Pops	Caudovirales	Siphoviridae	Pg1virus	preVC_374	Clustered	VC_374_0	21	0.5526	1	2.86323	0.5526	1	1	1	2
Mycobacterium~phage~ShiVal	Caudovirales	Siphoviridae	Pg1virus	preVC_374	Clustered	VC_374_0	21	0.5526	1	2.86323	0.5526	1	1	1	2
Mycobacterium~phage~Soto	Caudovirales	Siphoviridae	Pg1virus	preVC_374	Clustered	VC_374_0	21	0.5526	1	2.86323	0.5526	1	1	1	2
Mycobacterium~phage~Suffolk	Caudovirales	Siphoviridae	Pg1virus	preVC_374	Clustered	VC_374_0	21	0.5526	1	2.86323	0.5526	1	1	1	2
Mycobacterium~phage~Swish	Caudovirales	Siphoviridae	Pg1virus	preVC_374	Clustered	VC_374_0	21	0.5526	1	2.86323	0.5526	1	1	1	2
Mycobacterium~phage~UncleHowie	Caudovirales	Siphoviridae	Pg1virus	preVC_374	Clustered	VC_374_0	21	0.5526	1	2.86323	0.5526	1	1	1	2
Mycobacterium~phage~Vista	Caudovirales	Siphoviridae	Pg1virus	preVC_374	Clustered	VC_374_0	21	0.5526	1	2.86323	0.5526	1	1	1	2
Mycobacterium~phage~Vortex	Caudovirales	Siphoviridae	Pegunavirus	preVC_374	Clustered	VC_374_0	21	0.5526	1	2.86323	0.5526	1	1	1	2
Haloarcula~californiae~icosahedral~virus~1	Halopanivirales	Sphaerolipoviridae	Alphasphaerolipovirus	preVC_375	Clustered	VC_375_0	4	1	0	3.7551	0	1	1	1	1
Haloarcula~hispanica~icosahedral~virus~2	Halopanivirales	Sphaerolipoviridae	Alphasphaerolipovirus	preVC_375	Clustered	VC_375_0	4	1	0	3.7551	0	1	1	1	1
Haloarcula~hispanica~virus~PH1	Halopanivirales	Sphaerolipoviridae	Alphasphaerolipovirus	preVC_375	Clustered	VC_375_0	4	1	0	3.7551	0	1	1	1	1
Haloarcula~hispanica~virus~SH1	Halopanivirales	Sphaerolipoviridae	Alphasphaerolipovirus	preVC_375	Clustered	VC_375_0	4	1	0	3.7551	0	1	1	1	1
Haloarcula~hispanica~pleomorphic~virus~1	Haloruvirales	Pleolipoviridae	Alphapleolipovirus	preVC_376	Clustered	VC_376_0	2	0.5099	0.714286	0	0.3642	1	1	1	1
Haloarcula~hispanica~pleomorphic~virus~2	Haloruvirales	Pleolipoviridae	Alphapleolipovirus	preVC_376	Clustered	VC_376_0	2	0.5099	0.714286	0	0.3642	1	1	1	1
Haloarcula~hispanica~pleomorphic~virus~3	Haloruvirales	Pleolipoviridae	Betapleolipovirus	preVC_378	Clustered	VC_378_0	2	0.809	0.333333	1	0.2697	1	1	1	1
Haloarcula~hispanica~pleomorphic~virus~4	Haloruvirales	Pleolipoviridae	Betapleolipovirus	preVC_378	Clustered	VC_378_0	2	0.809	0.333333	1	0.2697	1	1	1	1
Halorubrum~pleomorphic~virus~10	Haloruvirales	Pleolipoviridae	Betapleolipovirus	preVC_379	Clustered	VC_379_0	3	0.7948	0.9	1.38209	0.7153	1	1	1	1
Halorubrum~pleomorphic~virus~11	Haloruvirales	Pleolipoviridae	Betapleolipovirus	preVC_379	Clustered	VC_379_0	3	0.7948	0.9	1.38209	0.7153	1	1	1	1
Halorubrum~pleomorphic~virus~12	Haloruvirales	Pleolipoviridae	Betapleolipovirus	preVC_379	Clustered	VC_379_0	3	0.7948	0.9	1.38209	0.7153	1	1	1	1
Acinetobacter~phage~Ac42	Caudovirales	Myoviridae	Unassigned	preVC_38	Clustered/Singleton	VC_38_0	1	0	0	0	0	1	1	1	0
Acinetobacter~virus~133	Caudovirales	Myoviridae	Unassigned	preVC_38	Clustered/Singleton	VC_38_1	1	0	0	0	0	1	1	1	0
Acinetobacter~phage~AM101	Caudovirales	Myoviridae	Unassigned	preVC_38	Clustered	VC_38_2	10	0.2323	1	6.05908	0.2323	0.9111	1	1	0
Acinetobacter~phage~AbTZA1	Caudovirales	Myoviridae	Unassigned	preVC_38	Clustered	VC_38_2	10	0.2323	1	6.05908	0.2323	0.9111	1	1	0
Acinetobacter~phage~KARL-1	Caudovirales	Myoviridae	Unassigned	preVC_38	Clustered	VC_38_2	10	0.2323	1	6.05908	0.2323	0.9111	1	1	0
Acinetobacter~phage~vB_AbaM_PhT2	Caudovirales	Myoviridae	Unassigned	preVC_38	Clustered	VC_38_2	10	0.2323	1	6.05908	0.2323	0.9111	1	1	0
Acinetobacter~phage~vB_AbaP_Apostate	Caudovirales	Myoviridae	Unassigned	preVC_38	Clustered	VC_38_2	10	0.2323	1	6.05908	0.2323	0.9111	1	1	0
Acinetobacter~phage~vB_AbaP_Berthold	Caudovirales	Myoviridae	Unassigned	preVC_38	Clustered	VC_38_2	10	0.2323	1	6.05908	0.2323	0.9111	1	1	0
Acinetobacter~phage~vB_AbaP_Kimel	Caudovirales	Myoviridae	Unassigned	preVC_38	Clustered	VC_38_2	10	0.2323	1	6.05908	0.2323	0.9111	1	1	0
Acinetobacter~phage~vB_AbaP_Konradin	Caudovirales	Myoviridae	Unassigned	preVC_38	Clustered	VC_38_2	10	0.2323	1	6.05908	0.2323	0.9111	1	1	0
Acinetobacter~phage~vB_AbaP_Lazarus	Caudovirales	Myoviridae	Unassigned	preVC_38	Clustered	VC_38_2	10	0.2323	1	6.05908	0.2323	0.9111	1	1	0
Acinetobacter~phage~vB_ApiM_fHyAci03	Caudovirales	Myoviridae	Unassigned	preVC_38	Clustered	VC_38_2	10	0.2323	1	6.05908	0.2323	0.9111	1	1	0
Acinetobacter~phage~Acj9	Caudovirales	Myoviridae	Unassigned	preVC_38	Clustered/Singleton	VC_38_3	1	0	0	0	0	1	1	1	0
Acinetobacter~phage~ZZ1	Caudovirales	Myoviridae	Unassigned	preVC_38	Clustered/Singleton	VC_38_4	1	0	0	0	0	1	1	1	0
Acinetobacter~phage~Acj61	Caudovirales	Myoviridae	Unassigned	preVC_38	Clustered/Singleton	VC_38_5	1	0	0	0	0	1	1	1	0
Halovirus~HCTV-1	Unassigned	Unassigned	Unassigned	preVC_380	Clustered	VC_380_0	3	0.8779	0.994505	6.66771	0.8731	1	0	0	0
Halovirus~HCTV-5	Unassigned	Unassigned	Unassigned	preVC_380	Clustered	VC_380_0	3	0.8779	0.994505	6.66771	0.8731	1	0	0	0
Halovirus~HVTV-1	Unassigned	Unassigned	Unassigned	preVC_380	Clustered	VC_380_0	3	0.8779	0.994505	6.66771	0.8731	1	0	0	0
Halorubrum~phage~HF2	Caudovirales	Myoviridae	Unassigned	preVC_381	Clustered	VC_381_0	3	0.662	0.989644	3.2338	0.6552	1	1	1	0
Halovirus~HRTV-5	Caudovirales	Myoviridae	Unassigned	preVC_381	Clustered	VC_381_0	3	0.662	0.989644	3.2338	0.6552	1	1	1	0
Halovirus~HRTV-8	Caudovirales	Myoviridae	Unassigned	preVC_381	Clustered	VC_381_0	3	0.662	0.989644	3.2338	0.6552	1	1	1	0
Halovirus~HCTV-2	Unassigned	Unassigned	Unassigned	preVC_383	Clustered	VC_383_0	2	0.4634	0.6	4.47214	0.278	1	0	0	0
Halovirus~HHTV-2	Unassigned	Unassigned	Unassigned	preVC_383	Clustered	VC_383_0	2	0.4634	0.6	4.47214	0.278	1	0	0	0
Helicobacter~phage~1961P	Caudovirales	Podoviridae	Una961virus	preVC_384	Clustered	VC_384_0	4	1	0	2.29791	0	1	1	1	2
Helicobacter~phage~KHP30	Caudovirales	Podoviridae	Una961virus	preVC_384	Clustered	VC_384_0	4	1	0	2.29791	0	1	1	1	2
Helicobacter~phage~KHP40	Caudovirales	Podoviridae	Una961virus	preVC_384	Clustered	VC_384_0	4	1	0	2.29791	0	1	1	1	2
Helicobacter~phage~phiHP33	Caudovirales	Podoviridae	Schmidvirus	preVC_384	Clustered	VC_384_0	4	1	0	2.29791	0	1	1	1	2
Lactobacillus~phage~Lenus	Caudovirales	Siphoviridae	Lenusvirus	preVC_385	Clustered	VC_385_0	3	0.3068	0.999904	5.44259	0.3068	1	1	1	1
Lactobacillus~phage~Nyseid	Caudovirales	Siphoviridae	Lenusvirus	preVC_385	Clustered	VC_385_0	3	0.3068	0.999904	5.44259	0.3068	1	1	1	1
Lactobacillus~phage~SA-C12	Caudovirales	Siphoviridae	Lenusvirus	preVC_385	Clustered	VC_385_0	3	0.3068	0.999904	5.44259	0.3068	1	1	1	1
Lactobacillus~phage~ATCC~8014-B2	Caudovirales	Siphoviridae	Douglaswolinvirus	preVC_385	Clustered	VC_385_1	4	0.3558	1	6.30744	0.3558	1	1	1	2
Lactobacillus~phage~Maenad	Caudovirales	Siphoviridae	Maenadvirus	preVC_385	Clustered	VC_385_1	4	0.3558	1	6.30744	0.3558	1	1	1	2
Lactobacillus~phage~P1	Caudovirales	Siphoviridae	Maenadvirus	preVC_385	Clustered	VC_385_1	4	0.3558	1	6.30744	0.3558	1	1	1	2
Lactobacillus~phage~Satyr	Caudovirales	Siphoviridae	Maenadvirus	preVC_385	Clustered	VC_385_1	4	0.3558	1	6.30744	0.3558	1	1	1	2
Lactobacillus~phage~LF1	Caudovirales	Siphoviridae	Unassigned	preVC_386	Clustered	VC_386_0	2	0.1394	0.894737	6.32456	0.1247	1	1	1	0
Lactobacillus~phage~phiPYB5	Caudovirales	Siphoviridae	Unassigned	preVC_386	Clustered	VC_386_0	2	0.1394	0.894737	6.32456	0.1247	1	1	1	0
Lactobacillus~phage~Ldl1	Caudovirales	Siphoviridae	Lidleunavirus	preVC_389	Clustered	VC_389_0	2	0.2292	0.909091	3.16228	0.2084	1	1	1	1
Lactobacillus~phage~ViSo-2018a	Caudovirales	Siphoviridae	Lidleunavirus	preVC_389	Clustered	VC_389_0	2	0.2292	0.909091	3.16228	0.2084	1	1	1	1
Aeromonas~virus~31	Caudovirales	Myoviridae	Secunda5virus	preVC_39	Clustered	VC_39_0	2	0.0234	0.899275	1.73205	0.0211	1	1	1	2
Aeromonas~virus~44RR2	Caudovirales	Myoviridae	Biquartavirus	preVC_39	Clustered	VC_39_0	2	0.0234	0.899275	1.73205	0.0211	1	1	1	2
Aeromonas~phage~AS-gz	Caudovirales	Myoviridae	Tulanevirus	preVC_39	Clustered	VC_39_1	5	0.0964	1	6.36551	0.0964	1	1	1	2
Aeromonas~phage~Aes012	Caudovirales	Myoviridae	Secunda5virus	preVC_39	Clustered	VC_39_1	5	0.0964	1	6.36551	0.0964	1	1	1	2
Aeromonas~phage~Aes508	Caudovirales	Myoviridae	Secunda5virus	preVC_39	Clustered	VC_39_1	5	0.0964	1	6.36551	0.0964	1	1	1	2
Aeromonas~phage~phiAS4	Caudovirales	Myoviridae	Secunda5virus	preVC_39	Clustered	VC_39_1	5	0.0964	1	6.36551	0.0964	1	1	1	2
Aeromonas~virus~25	Caudovirales	Myoviridae	Secunda5virus	preVC_39	Clustered	VC_39_1	5	0.0964	1	6.36551	0.0964	1	1	1	2
Stenotrophomonas~phage~IME13	Caudovirales	Myoviridae	Secunda5virus	preVC_39	Clustered/Singleton	VC_39_2	1	0	0	0	0	1	1	1	1
Streptococcus~phage~APCM01	Caudovirales	Siphoviridae	Unassigned	preVC_390	Clustered	VC_390_0	3	0.4701	0.996508	1.74536	0.4685	1	1	1	0
Streptococcus~phage~M102	Caudovirales	Siphoviridae	Unassigned	preVC_390	Clustered	VC_390_0	3	0.4701	0.996508	1.74536	0.4685	1	1	1	0
Streptococcus~phage~M102AD	Caudovirales	Siphoviridae	Unassigned	preVC_390	Clustered	VC_390_0	3	0.4701	0.996508	1.74536	0.4685	1	1	1	0
Lactococcus~lactis~phage~P475	Caudovirales	Siphoviridae	Skunavirus	preVC_391	Clustered	VC_391_0	97	1	0.997287	6.64055	0.9973	1	1	1	2
Lactococcus~lactis~phage~p272	Caudovirales	Siphoviridae	Skunavirus	preVC_391	Clustered	VC_391_0	97	1	0.997287	6.64055	0.9973	1	1	1	2
Lactococcus~phage~05601	Caudovirales	Siphoviridae	Skunavirus	preVC_391	Clustered	VC_391_0	97	1	0.997287	6.64055	0.9973	1	1	1	2
Lactococcus~phage~10W18	Caudovirales	Siphoviridae	Skunavirus	preVC_391	Clustered	VC_391_0	97	1	0.997287	6.64055	0.9973	1	1	1	2
Lactococcus~phage~13W11L	Caudovirales	Siphoviridae	Skunavirus	preVC_391	Clustered	VC_391_0	97	1	0.997287	6.64055	0.9973	1	1	1	2
Lactococcus~phage~16802	Caudovirales	Siphoviridae	Skunavirus	preVC_391	Clustered	VC_391_0	97	1	0.997287	6.64055	0.9973	1	1	1	2
Lactococcus~phage~16W23	Caudovirales	Siphoviridae	Skunavirus	preVC_391	Clustered	VC_391_0	97	1	0.997287	6.64055	0.9973	1	1	1	2
Lactococcus~phage~30804	Caudovirales	Siphoviridae	Skunavirus	preVC_391	Clustered	VC_391_0	97	1	0.997287	6.64055	0.9973	1	1	1	2
Lactococcus~phage~340	Caudovirales	Siphoviridae	Skunavirus	preVC_391	Clustered	VC_391_0	97	1	0.997287	6.64055	0.9973	1	1	1	2
Lactococcus~phage~37201	Caudovirales	Siphoviridae	Skunavirus	preVC_391	Clustered	VC_391_0	97	1	0.997287	6.64055	0.9973	1	1	1	2
Lactococcus~phage~38503	Caudovirales	Siphoviridae	Skunavirus	preVC_391	Clustered	VC_391_0	97	1	0.997287	6.64055	0.9973	1	1	1	2
Lactococcus~phage~38507	Caudovirales	Siphoviridae	Skunavirus	preVC_391	Clustered	VC_391_0	97	1	0.997287	6.64055	0.9973	1	1	1	2
Lactococcus~phage~3R16S	Caudovirales	Siphoviridae	Skunavirus	preVC_391	Clustered	VC_391_0	97	1	0.997287	6.64055	0.9973	1	1	1	2
Lactococcus~phage~51701	Caudovirales	Siphoviridae	Skunavirus	preVC_391	Clustered	VC_391_0	97	1	0.997287	6.64055	0.9973	1	1	1	2
Lactococcus~phage~56003	Caudovirales	Siphoviridae	Skunavirus	preVC_391	Clustered	VC_391_0	97	1	0.997287	6.64055	0.9973	1	1	1	2
Lactococcus~phage~56301	Caudovirales	Siphoviridae	Skunavirus	preVC_391	Clustered	VC_391_0	97	1	0.997287	6.64055	0.9973	1	1	1	2
Lactococcus~phage~57001	Caudovirales	Siphoviridae	Skunavirus	preVC_391	Clustered	VC_391_0	97	1	0.997287	6.64055	0.9973	1	1	1	2
Lactococcus~phage~62601	Caudovirales	Siphoviridae	Skunavirus	preVC_391	Clustered	VC_391_0	97	1	0.997287	6.64055	0.9973	1	1	1	2
Lactococcus~phage~62605	Caudovirales	Siphoviridae	Skunavirus	preVC_391	Clustered	VC_391_0	97	1	0.997287	6.64055	0.9973	1	1	1	2
Lactococcus~phage~63302	Caudovirales	Siphoviridae	Skunavirus	preVC_391	Clustered	VC_391_0	97	1	0.997287	6.64055	0.9973	1	1	1	2
Lactococcus~phage~66901	Caudovirales	Siphoviridae	Skunavirus	preVC_391	Clustered	VC_391_0	97	1	0.997287	6.64055	0.9973	1	1	1	2
Lactococcus~phage~79201	Caudovirales	Siphoviridae	Skunavirus	preVC_391	Clustered	VC_391_0	97	1	0.997287	6.64055	0.9973	1	1	1	2
Lactococcus~phage~88605	Caudovirales	Siphoviridae	Skunavirus	preVC_391	Clustered	VC_391_0	97	1	0.997287	6.64055	0.9973	1	1	1	2
Lactococcus~phage~8V08	Caudovirales	Siphoviridae	Skunavirus	preVC_391	Clustered	VC_391_0	97	1	0.997287	6.64055	0.9973	1	1	1	2
Lactococcus~phage~936	Caudovirales	Siphoviridae	Skunavirus	preVC_391	Clustered	VC_391_0	97	1	0.997287	6.64055	0.9973	1	1	1	2
Lactococcus~phage~936~group~phage~Phi109	Caudovirales	Siphoviridae	Skunavirus	preVC_391	Clustered	VC_391_0	97	1	0.997287	6.64055	0.9973	1	1	1	2
Lactococcus~phage~936~group~phage~Phi155	Caudovirales	Siphoviridae	Skunavirus	preVC_391	Clustered	VC_391_0	97	1	0.997287	6.64055	0.9973	1	1	1	2
Lactococcus~phage~936~group~phage~Phi19.3	Caudovirales	Siphoviridae	Skunavirus	preVC_391	Clustered	VC_391_0	97	1	0.997287	6.64055	0.9973	1	1	1	2
Lactococcus~phage~936~group~phage~Phi4.2	Caudovirales	Siphoviridae	Skunavirus	preVC_391	Clustered	VC_391_0	97	1	0.997287	6.64055	0.9973	1	1	1	2
Lactococcus~phage~936~group~phage~Phi44	Caudovirales	Siphoviridae	Skunavirus	preVC_391	Clustered	VC_391_0	97	1	0.997287	6.64055	0.9973	1	1	1	2
Lactococcus~phage~936~group~phage~Phi5.12	Caudovirales	Siphoviridae	Skunavirus	preVC_391	Clustered	VC_391_0	97	1	0.997287	6.64055	0.9973	1	1	1	2
Lactococcus~phage~936~group~phage~Phi91127	Caudovirales	Siphoviridae	Skunavirus	preVC_391	Clustered	VC_391_0	97	1	0.997287	6.64055	0.9973	1	1	1	2
Lactococcus~phage~936~group~phage~PhiA.16	Caudovirales	Siphoviridae	Skunavirus	preVC_391	Clustered	VC_391_0	97	1	0.997287	6.64055	0.9973	1	1	1	2
Lactococcus~phage~936~group~phage~PhiB1127	Caudovirales	Siphoviridae	Skunavirus	preVC_391	Clustered	VC_391_0	97	1	0.997287	6.64055	0.9973	1	1	1	2
Lactococcus~phage~936~group~phage~PhiE1127	Caudovirales	Siphoviridae	Skunavirus	preVC_391	Clustered	VC_391_0	97	1	0.997287	6.64055	0.9973	1	1	1	2
Lactococcus~phage~936~group~phage~PhiF0139	Caudovirales	Siphoviridae	Skunavirus	preVC_391	Clustered	VC_391_0	97	1	0.997287	6.64055	0.9973	1	1	1	2
Lactococcus~phage~936~group~phage~PhiJF1	Caudovirales	Siphoviridae	Skunavirus	preVC_391	Clustered	VC_391_0	97	1	0.997287	6.64055	0.9973	1	1	1	2
Lactococcus~phage~936~group~phage~PhiL.18	Caudovirales	Siphoviridae	Skunavirus	preVC_391	Clustered	VC_391_0	97	1	0.997287	6.64055	0.9973	1	1	1	2
Lactococcus~phage~936~group~phage~PhiL.6	Caudovirales	Siphoviridae	Skunavirus	preVC_391	Clustered	VC_391_0	97	1	0.997287	6.64055	0.9973	1	1	1	2
Lactococcus~phage~936~group~phage~PhiLj	Caudovirales	Siphoviridae	Skunavirus	preVC_391	Clustered	VC_391_0	97	1	0.997287	6.64055	0.9973	1	1	1	2
Lactococcus~phage~936~group~phage~PhiM1127	Caudovirales	Siphoviridae	Skunavirus	preVC_391	Clustered	VC_391_0	97	1	0.997287	6.64055	0.9973	1	1	1	2
Lactococcus~phage~936~group~phage~PhiS0139	Caudovirales	Siphoviridae	Skunavirus	preVC_391	Clustered	VC_391_0	97	1	0.997287	6.64055	0.9973	1	1	1	2
Lactococcus~phage~96401	Caudovirales	Siphoviridae	Skunavirus	preVC_391	Clustered	VC_391_0	97	1	0.997287	6.64055	0.9973	1	1	1	2
Lactococcus~phage~96403	Caudovirales	Siphoviridae	Skunavirus	preVC_391	Clustered	VC_391_0	97	1	0.997287	6.64055	0.9973	1	1	1	2
Lactococcus~phage~96603	Caudovirales	Siphoviridae	Skunavirus	preVC_391	Clustered	VC_391_0	97	1	0.997287	6.64055	0.9973	1	1	1	2
Lactococcus~phage~CHPC129	Caudovirales	Siphoviridae	Skunavirus	preVC_391	Clustered	VC_391_0	97	1	0.997287	6.64055	0.9973	1	1	1	2
Lactococcus~phage~CHPC361	Caudovirales	Siphoviridae	Skunavirus	preVC_391	Clustered	VC_391_0	97	1	0.997287	6.64055	0.9973	1	1	1	2
Lactococcus~phage~CHPC362	Caudovirales	Siphoviridae	Skunavirus	preVC_391	Clustered	VC_391_0	97	1	0.997287	6.64055	0.9973	1	1	1	2
Lactococcus~phage~CHPC52	Caudovirales	Siphoviridae	Skunavirus	preVC_391	Clustered	VC_391_0	97	1	0.997287	6.64055	0.9973	1	1	1	2
Lactococcus~phage~CHPC781	Caudovirales	Siphoviridae	Skunavirus	preVC_391	Clustered	VC_391_0	97	1	0.997287	6.64055	0.9973	1	1	1	2
Lactococcus~phage~CHPC958	Caudovirales	Siphoviridae	Skunavirus	preVC_391	Clustered	VC_391_0	97	1	0.997287	6.64055	0.9973	1	1	1	2
Lactococcus~phage~CHPC959	Caudovirales	Siphoviridae	Skunavirus	preVC_391	Clustered	VC_391_0	97	1	0.997287	6.64055	0.9973	1	1	1	2
Lactococcus~phage~CHPC964	Caudovirales	Siphoviridae	Skunavirus	preVC_391	Clustered	VC_391_0	97	1	0.997287	6.64055	0.9973	1	1	1	2
Lactococcus~phage~CHPC965	Caudovirales	Siphoviridae	Skunavirus	preVC_391	Clustered	VC_391_0	97	1	0.997287	6.64055	0.9973	1	1	1	2
Lactococcus~phage~CaseusJM1	Caudovirales	Siphoviridae	Skunavirus	preVC_391	Clustered	VC_391_0	97	1	0.997287	6.64055	0.9973	1	1	1	2
Lactococcus~phage~LP0209	Caudovirales	Siphoviridae	Skunavirus	preVC_391	Clustered	VC_391_0	97	1	0.997287	6.64055	0.9973	1	1	1	2
[truncated: 1,505 more rows]
